# Supplementary material for: Integrating ATAC‐Seq and Pan‐Genomics Identifies Stress‐Memory AP2/ERF Hubs in Foxtail Millet
Source: Food Sci Nutr. 2025 Nov 29;13(12):e71109. doi: 10.1002/fsn3.71109 (PMC12663697; doi:10.1002/fsn3.71109)
Supplement: Supplementary file 2 — Table S1: Primer sequences used for qRT‐PCR validation of candidate genes. Table S2: ATAC‐seq and RNA‐seq sequencing statistics. Table S3: Motif enrichment in leaf tissue. Table S4: Motif enrichment in root tissue. Table S5: DEGs between Leaf drought normal and Leaf drought memory. Table S6: DEGs between Root drought normal and root drought memory. Table S7: Statistics of AP2/ERF superfamily in Yugu1 foxtail millet. Table S8: Pangenome‐wide identification of AP2/ERF superfamily in foxtail millet. Table S9: Cluster analysis all SiAP2/ERF genes in foxtail millet. Table S10: Codon parameters for each of SiAP2/ERF genes. Table S11: Values of codon parameters and results of significance tests across different populations. Table S12: Ka/Ks values for each OGGs. Table S13: Collinear gene pairs and Ka Ks results. Table S14: SiAP2/ERF from Yugu1 gene expressions. [file FSN3-13-e71109-s002.xlsx]

## Sheet: Table S1
Table S1. Primer sequences used for qRT-PCR validation of candidate genes
Gene ID	Forward primer (F)	Reverse primer (R)
Seita.1G271000	GCGTGTTTGGAACTTCCCTG	CTGAGATCGAAGCCCCAGTC
Seita.1G330800	AGAGCCTACATGAGACCTG	AAAAGAAGAGGGGAATGTGG
Seita.2G390000	ATTATGAGCCTTACCCGAAC	CTGTGTCTCAGTAAACACCA
Seita.2G430400	GTCCTGCTCTGTTACTACAC	TTCATCTTTACACGGAGAGG
Seita.5G022000	GACTACACCTACTACCCGGC	GGTGGGTTCAACGACACAAG
Seita.9G516800	GGTGTCCGAAGAGGTCAAGG	GCACGACACGGGTTCACTAT
Cullin (Seita.3G037700)	TATGGGTCATCAACAGCTTGTC	GTAGTCCCTCGTGATGAGATCC

## Sheet: Table S2
Table S2 ATAC-seq and RNA-seq sequencing statistics.
Sample_ID	Library	Total Sequences	Total Base（Gbp)	Q20	Q30
Leaf_drought_Memory_R1	ATAC-seq	36725185	5.5	36716844	35954206
Leaf_drought_Memory_R2	ATAC-seq	40713447	6.1	40703929	39725286
Leaf_drought_Memory_R3	ATAC-seq	36737726	5.5	36729127	35925930
Leaf_drought_Normal_R1	ATAC-seq	36200776	5.4	36194282	35482239
Leaf_drought_Normal_R2	ATAC-seq	36540058	5.4	36532850	35797375
Leaf_drought_Normal_R3	ATAC-seq	42070026	6.3	42060334	41102588
Root_drought_Memory_R1	ATAC-seq	36739880	5.5	36730564	35744332
Root_drought_Memory_R2	ATAC-seq	35787334	5.3	35775775	34718878
Root_drought_Memory_R3	ATAC-seq	36124639	5.4	36113039	35090985
Root_drought_Normal_R1	ATAC-seq	35894834	5.3	35888070	35162058
Root_drought_Normal_R2	ATAC-seq	35547717	5.3	35539525	34374426
Root_drought_Normal_R3	ATAC-seq	36674588	5.5	36666837	35860153
Leaf_drought_Memory_R1	RNA-seq	24235608	3.6	24251861	24218912
Leaf_drought_Memory_R2	RNA-seq	26620563	3.9	26620563	26603362
Leaf_drought_Memory_R3	RNA-seq	25248452	3.7	25248452	25233976
Leaf_drought_Normal_R1	RNA-seq	24898470	3.7	24898470	24882348
Leaf_drought_Normal_R2	RNA-seq	23675349	3.5	23675349	23657989
Leaf_drought_Normal_R3	RNA-seq	17341330	2.6	17341330	17328360
Root_drought_Memory_R1	RNA-seq	28859840	4.3	28859840	28842107
Root_drought_Memory_R2	RNA-seq	20169196	3	20169196	20153722
Root_drought_Memory_R3	RNA-seq	21791468	3.2	21791468	21777626
Root_drought_Normal_R1	RNA-seq	21606157	3.2	21606157	21591214
Root_drought_Normal_R2	RNA-seq	26211283	3.9	26211283	26195131
Root_drought_Normal_R3	RNA-seq	20233781	3	20233781	20220045

## Sheet: Table S3
Table S3 Motif enrichment in leaf tissue.
Motif	Consensus	P-value	log P-pvalue	q-value (Benjamini)	% of Target Sequences with Motif
ERF10(AP2EREBP)/col-ERF10-DAP-Seq(GSE60143)/Homer	RTGGCGGCGG	1e-104	-240.5	0	0.4537
CRF4(AP2EREBP)/colamp-CRF4-DAP-Seq(GSE60143)/Homer	CGCCGCCA	1e-97	-225.6	0	0.4526
AT4G18450(AP2EREBP)/col-AT4G18450-DAP-Seq(GSE60143)/Homer	ATGGCGGCKG	1e-93	-216.2	0	0.3453
ERF7(AP2EREBP)/col-ERF7-DAP-Seq(GSE60143)/Homer	ATGRCGGCGG	1e-90	-209.3	0	0.5579
ERF13(AP2EREBP)/colamp-ERF13-DAP-Seq(GSE60143)/Homer	TYAGCCGCCATT	1e-87	-200.8	0	0.4638
ERF5(AP2EREBP)/colamp-ERF5-DAP-Seq(GSE60143)/Homer	DCMGCCGCCA	1e-86	-200.3	0	0.3757
ERF105(AP2EREBP)/colamp-ERF105-DAP-Seq(GSE60143)/Homer	TGGCGGCT	1e-85	-195.8	0	0.5709
ERF11(AP2EREBP)/col-ERF11-DAP-Seq(GSE60143)/Homer	RTGGCGGCGG	1e-79	-183.9	0	0.4899
LEP(AP2EREBP)/col-LEP-DAP-Seq(GSE60143)/Homer	CDCCGCCGTC	1e-79	-183.7	0	0.3139
ERF4(AP2EREBP)/colamp-ERF4-DAP-Seq(GSE60143)/Homer	WDWTGGCGGCGG	1e-78	-181.7	0	0.5184
ERF8(AP2EREBP)/colamp-ERF8-DAP-Seq(GSE60143)/Homer	CGCCGYCATW	1e-78	-181.4	0	0.5262
ERF3(AP2EREBP)/colamp-ERF3-DAP-Seq(GSE60143)/Homer	ATGGCGGCGG	1e-77	-178.3	0	0.4436
LBD13(LOBAS2)/colamp-LBD13-DAP-Seq(GSE60143)/Homer	KCCGTNWTTTBCGGC	1e-75	-173.1	0	0.2949
RAP212(AP2EREBP)/col-RAP212-DAP-Seq(GSE60143)/Homer	CGCCGCCATTTT	1e-73	-168.3	0	0.4314
CBF2(AP2EREBP)/colamp-CBF2-DAP-Seq(GSE60143)/Homer	YBRCCGACATNNNNN	1e-70	-162.2	0	0.173
RAP26(AP2EREBP)/colamp-RAP26-DAP-Seq(GSE60143)/Homer	HDATGGCGGCGG	1e-70	-161.3	0	0.5492
ERF104(AP2EREBP)/col-ERF104-DAP-Seq(GSE60143)/Homer	GGCGGCGG	1e-69	-160.9	0	0.537
ESE1(AP2EREBP)/col-ESE1-DAP-Seq(GSE60143)/Homer	GGCGGCGG	1e-68	-158.2	0	0.4835
AT1G71450(AP2EREBP)/col-AT1G71450-DAP-Seq(GSE60143)/Homer	DHDWTGTCGGTG	1e-63	-147	0	0.5862
CBF4(AP2EREBP)/colamp-CBF4-DAP-Seq(GSE60143)/Homer	NRCCGACDWNNNNNN	1e-62	-144.7	0	0.2616
ABR1(AP2EREBP)/colamp-ABR1-DAP-Seq(GSE60143)/Homer	AAATGGCGGCGG	1e-62	-143.9	0	0.4553
ERF2(AP2EREBP)/colamp-ERF2-DAP-Seq(GSE60143)/Homer	GGCGGCTG	1e-61	-142.1	0	0.4465
AT5G05550(Trihelix)/col-AT5G05550-DAP-Seq(GSE60143)/Homer	HDNHDTCKCCGGMGA	1e-60	-139	0	0.4727
DDF1(AP2EREBP)/col-DDF1-DAP-Seq(GSE60143)/Homer	GCCGACAT	1e-59	-136	0	0.1382
At2g33710(AP2EREBP)/colamp-At2g33710-DAP-Seq(GSE60143)/Homer	WTKGCGGCKR	1e-58	-134.6	0	0.6146
SHN3(AP2EREBP)/col-SHN3-DAP-Seq(GSE60143)/Homer	CCGCCGCC	1e-56	-129.4	0	0.3241
ERF1(AP2EREBP)/colamp-ERF1-DAP-Seq(GSE60143)/Homer	GGCGGCTR	1e-54	-125.9	0	0.4175
CRF10(AP2EREBP)/col100-CRF10-DAP-Seq(GSE60143)/Homer	DCCGCCGYHA	1e-54	-125.1	0	0.619
AT5G23930(mTERF)/col-AT5G23930-DAP-Seq(GSE60143)/Homer	GGCGGCTG	1e-53	-123.9	0	0.5407
Rap210(AP2EREBP)/col-Rap210-DAP-Seq(GSE60143)/Homer	TGTCGGCA	1e-52	-121.8	0	0.2412
ERF73(AP2EREBP)/col-ERF73-DAP-Seq(GSE60143)/Homer	CCGCCGCC	1e-52	-119.8	0	0.4392
LOB(LOBAS2)/col-LOB-DAP-Seq(GSE60143)/Homer	CGCCGKAWWTTHCGS	1e-48	-110.9	0	0.1626
CBF1(AP2EREBP)/colamp-CBF1-DAP-Seq(GSE60143)/Homer	YRCCGACATN	1e-47	-109.4	0	0.2487
ERF38(AP2EREBP)/col-ERF38-DAP-Seq(GSE60143)/Homer	CACCGACA	1e-45	-105.3	0	0.1914
ERF9(AP2EREBP)/colamp-ERF9-DAP-Seq(GSE60143)/Homer	AWATGGCGGCGG	1e-44	-102.3	0	0.245
ERF15(AP2EREBP)/colamp-ERF15-DAP-Seq(GSE60143)/Homer	WDHAGCMGCCAT	1e-42	-98.07	0	0.5306
CBF3(AP2EREBP)/colamp-CBF3-DAP-Seq(GSE60143)/Homer	YNRCCGACATNN	1e-41	-96.51	0	0.1782
ERF115(AP2EREBP)/colamp-ERF115-DAP-Seq(GSE60143)/Homer	WTKRCGGCGB	1e-38	-89.31	0	0.5893
AT3G16280(AP2EREBP)/colamp-AT3G16280-DAP-Seq(GSE60143)/Homer	HCACCGACAHHDHHN	1e-38	-87.84	0	0.1477
AT1G77200(AP2EREBP)/colamp-AT1G77200-DAP-Seq(GSE60143)/Homer	ACCGACAHWD	1e-37	-85.34	0	0.2646
DEAR2(AP2EREBP)/colamp-DEAR2-DAP-Seq(GSE60143)/Homer	HCACCGACAWHD	1e-35	-80.59	0	0.3336
AT1G12630(AP2EREBP)/colamp-AT1G12630-DAP-Seq(GSE60143)/Homer	TGTCGGCA	1e-34	-78.46	0	0.1816
Unknown4/Arabidopsis-Promoters/Homer	CKTCKTCTTY	1e-33	-78.02	0	0.2296
PUCHI(AP2EREBP)/colamp-PUCHI-DAP-Seq(GSE60143)/Homer	GCGCCGTY	1e-32	-75.17	0	0.4853
AT1G28160(AP2EREBP)/colamp-AT1G28160-DAP-Seq(GSE60143)/Homer	GGCGGCGG	1e-32	-74.91	0	0.6513
AS2(LOBAS2)/col-AS2-DAP-Seq(GSE60143)/Homer	CCGDAAWWHMCGSCG	1e-31	-71.59	0	0.0669
At4g16750(AP2EREBP)/col-At4g16750-DAP-Seq(GSE60143)/Homer	HACCGACAHA	1e-30	-70.82	0	0.2543
RAP211(AP2EREBP)/colamp-RAP211-DAP-Seq(GSE60143)/Homer	RGCCGGCYWW	1e-26	-61.53	0	0.5187
JGL(C2H2)/col-JGL-DAP-Seq(GSE60143)/Homer	ACYTTCAGTT	1e-25	-58.35	0	0.09
ESE3(AP2EREBP)/col-ESE3-DAP-Seq(GSE60143)/Homer	GACGGTGG	1e-23	-55.17	0	0.5611
AT3G57600(AP2EREBP)/col-AT3G57600-DAP-Seq(GSE60143)/Homer	GGCGGTGG	1e-23	-53.35	0	0.3728
DREB2(AP2EREBP)/col-DREB2-DAP-Seq(GSE60143)/Homer	TMACCGACATWA	1e-22	-51.46	0	0.1085
REM19(REM)/colamp-REM19-DAP-Seq(GSE60143)/Homer	AAAAAAAA	1e-21	-50.27	0	0.0426
RRTF1(AP2EREBP)/colamp-RRTF1-DAP-Seq(GSE60143)/Homer	CCGCCGCHATTT	1e-20	-48.09	0	0.0906
DEAR5(AP2EREBP)/col-DEAR5-DAP-Seq(GSE60143)/Homer	NDWTGTCGGTGRWDN	1e-20	-47.5	0	0.055
AT3G58630(Trihelix)/col-AT3G58630-DAP-Seq(GSE60143)/Homer	TCTCCGGCGA	1e-20	-47.33	0	0.1183
AT5G22990(C2H2)/col-AT5G22990-DAP-Seq(GSE60143)/Homer	WCGAHDTCGWHN	1e-19	-45.08	0	0.0962
AT4G12670(MYBrelated)/col-AT4G12670-DAP-Seq(GSE60143)/Homer	AGGGTTTAGGGTTTA	1e-18	-42.6	0	0.0004
DEAR3(AP2EREBP)/colamp-DEAR3-DAP-Seq(GSE60143)/Homer	BCACCGACAWNNNNN	1e-18	-42.2	0	0.0964
DDF2(AP2EREBP)/col-DDF2-DAP-Seq(GSE60143)/Homer	GATGTCGRCR	1e-18	-41.68	0	0.0193
DREB26(AP2EREBP)/col-DREB26-DAP-Seq(GSE60143)/Homer	CCACCGACAH	1e-16	-38.7	0	0.1011
At4g31060(AP2EREBP)/colamp-At4g31060-DAP-Seq(GSE60143)/Homer	CACCGACAAW	1e-16	-37.72	0	0.1281
At2g44940(AP2EREBP)/colamp-At2g44940-DAP-Seq(GSE60143)/Homer	NYACCGACAHNNNNN	1e-15	-35.93	0	0.0557
AT1G44830(AP2EREBP)/col-AT1G44830-DAP-Seq(GSE60143)/Homer	NCCACCGACA	1e-15	-35.09	0	0.128
GATA15(C2C2gata)/col-GATA15-DAP-Seq(GSE60143)/Homer	KATGATCA	1e-15	-34.81	0	0.1593
At5g18450(AP2EREBP)/col-At5g18450-DAP-Seq(GSE60143)/Homer	CACCGCTT	1e-14	-33.03	0	0.4948
TGA2(bZIP)/colamp-TGA2-DAP-Seq(GSE60143)/Homer	ACGTCAYCHH	1e-13	-30.75	0	0.1231
SPL11(SBP)/col100-SPL11-DAP-Seq(GSE60143)/Homer	YTGTACTTBH	1e-13	-30.68	0	0.0395
DREB19(AP2EREBP)/colamp-DREB19-DAP-Seq(GSE60143)/Homer	AATGTCGGTK	1e-13	-30.66	0	0.129
TF3A(C2H2)/col-TF3A-DAP-Seq(GSE60143)/Homer	NNDDGAGGAGGWNNN	1e-13	-30.65	0	0.1782
ZML2(C2C2gata)/col-ZML2-DAP-Seq(GSE60143)/Homer	CATCATCATC	1e-13	-30.18	0	0.0496
At5g65130(AP2EREBP)/colamp-At5g65130-DAP-Seq(GSE60143)/Homer	CCRCCGACAWTN	1e-12	-28.81	0	0.1033
MYB83(MYB)/colamp-MYB83-DAP-Seq(GSE60143)/Homer	CACCAACCWH	1e-12	-28.08	0	0.1369
RAP21(AP2EREBP)/colamp-RAP21-DAP-Seq(GSE60143)/Homer	BCACCGACAHNN	1e-12	-28.06	0	0.056
VRN1(ABI3VP1)/col-VRN1-DAP-Seq(GSE60143)/Homer	TTTTTTTTTT	1e-11	-27.19	0	0.0082
ASHR1(ND)/col-ASHR1-DAP-Seq(GSE60143)/Homer	NTGGTGAN	1e-11	-25.92	0	0.1276
CEJ1(AP2EREBP)/col-CEJ1-DAP-Seq(GSE60143)/Homer	WWTGTCGGTG	1e-11	-25.63	0	0.2909
At1g36060(AP2EREBP)/colamp-At1g36060-DAP-Seq(GSE60143)/Homer	NNWWKGTCGGTG	1e-10	-23.26	0	0.1888
At1g77640(AP2EREBP)/col-At1g77640-DAP-Seq(GSE60143)/Homer	TGTCGGTGGA	1e-10	-23.13	0	0.0793
WIP5(C2H2)/colamp-WIP5-DAP-Seq(GSE60143)/Homer	TDTTCTCMAGGT	1e-10	-23.11	0	0.0769
ATHB25(ZFHD)/colamp-ATHB25-DAP-Seq(GSE60143)/Homer	TAATTAVB	1e-09	-22.87	0	0.0559
NGA4(ABI3VP1)/col-NGA4-DAP-Seq(GSE60143)/Homer	TKNTCAGGTG	1e-09	-22.17	0	0.2025
AT3G60490(AP2EREBP)/colamp-AT3G60490-DAP-Seq(GSE60143)/Homer	NNRCCGACANNNNNN	1e-09	-22.15	0	0.0992
ANAC071(NAC)/col-ANAC071-DAP-Seq(GSE60143)/Homer	DNCKTNDNNNHNAAG	1e-09	-20.95	0	0.0728
SPL1(SBP)/colamp-SPL1-DAP-Seq(GSE60143)/Homer	HYGTACDTWH	1e-09	-20.92	0	0.174
SPL15(SBP)/colamp-SPL15-DAP-Seq(GSE60143)/Homer	WDWMMGTACADW	1e-08	-20.6	0	0.1454
SPL9(SBP)/colamp-SPL9-DAP-Seq(GSE60143)/Homer	BTGTACTT	1e-08	-20.6	0	0.2386
AT1G20910(ARID)/col-AT1G20910-DAP-Seq(GSE60143)/Homer	THAATTRAWN	1e-08	-20.31	0	0.0956
MYB13(MYB)/col-MYB13-DAP-Seq(GSE60143)/Homer	HYCACCWACCHH	1e-08	-20.27	0	0.052
ATHB20(Homeobox)/colamp-ATHB20-DAP-Seq(GSE60143)/Homer	CAATHATT	1e-08	-19.47	0	0.0222
At4g32800(AP2EREBP)/colamp-At4g32800-DAP-Seq(GSE60143)/Homer	DYCACCGACAHWWWH	1e-08	-18.99	0	0.0334
TINY(AP2EREBP)/col-TINY-DAP-Seq(GSE60143)/Homer	NNCACCGACA	1e-07	-18.33	0	0.073
AT4G26030(C2H2)/col-AT4G26030-DAP-Seq(GSE60143)/Homer	BYYACCWACY	1e-07	-16.54	0	0.0744
MYB49(MYB)/col-MYB49-DAP-Seq(GSE60143)/Homer	ARKTAGGTRR	1e-07	-16.43	0	0.0727
ATHB34(ZFHD)/colamp-ATHB34-DAP-Seq(GSE60143)/Homer	TRATTARS	1e-06	-15.31	0	0.0394
ANAC075(NAC)/col-ANAC075-DAP-Seq(GSE60143)/Homer	CTTSWWNWWSAAGYT	1e-06	-15.14	0	0.035
At1g22810(AP2EREBP)/colamp-At1g22810-DAP-Seq(GSE60143)/Homer	BCACCGACANNN	1e-06	-15.1	0	0.1553
ATY19(MYB)/col-ATY19-DAP-Seq(GSE60143)/Homer	YYCACCWACCAT	1e-06	-15.07	0	0.0566
GATA20(C2C2gata)/colamp-GATA20-DAP-Seq(GSE60143)/Homer	TNGATCNDNM	1e-06	-14.83	0	0.3118
ATHB24(ZFHD)/colamp-ATHB24-DAP-Seq(GSE60143)/Homer	TAATTAAS	1e-06	-14.66	0	0.0377
bHLH10(bHLH)/colamp-bHLH10-DAP-Seq(GSE60143)/Homer	YACCGACA	1e-06	-14.5	0	0.0786
ATHB5(HB)/colamp-ATHB5-DAP-Seq(GSE60143)/Homer	AATGATTG	1e-06	-14.34	0	0.0522
ATHB13(Homeobox)/col-ATHB13-DAP-Seq(GSE60143)/Homer	CAATAATT	1e-06	-14.29	0	0.0518
ATHB23(ZFHD)/col-ATHB23-DAP-Seq(GSE60143)/Homer	HTAATTARNN	1e-06	-13.92	0	0.0432
HSF3(HSF)/colamp-HSF3-DAP-Seq(GSE60143)/Homer	NTTCTAGAAKCTTCT	1e-06	-13.84	0	0.0454
HAP3(CCAATHAP3)/col-HAP3-DAP-Seq(GSE60143)/Homer	TGATGGAW	1e-06	-13.82	0	0.0362
HAT1(Homeobox)/col-HAT1-DAP-Seq(GSE60143)/Homer	SCAATCATTGNN	1e-05	-13.75	0	0.0087
MYB55(MYB)/colamp-MYB55-DAP-Seq(GSE60143)/Homer	YACCWAMC	1e-05	-13.43	0	0.0844
ATHB18(Homeobox)/colamp-ATHB18-DAP-Seq(GSE60143)/Homer	YCAATSATTG	1e-05	-12.95	0	0.0101
SND3(NAC)/col-SND3-DAP-Seq(GSE60143)/Homer	CTTNHNNNDNAAGNH	1e-05	-12.75	0	0.0559
MYB58(MYB)/colamp-MYB58-DAP-Seq(GSE60143)/Homer	YYYACCWACC	1e-05	-12.72	0	0.0735
At1g75490(AP2EREBP)/colamp-At1g75490-DAP-Seq(GSE60143)/Homer	CACCGMCT	1e-05	-12.64	0	0.4582
MYB30(MYB)/colamp-MYB30-DAP-Seq(GSE60143)/Homer	AGGTAGTTGG	1e-05	-12.17	0	0.0929
MYB61(MYB)/colamp-MYB61-DAP-Seq(GSE60143)/Homer	HCYACCTACC	1e-05	-12.07	0	0.1124
At5g52660(MYBrelated)/colamp-At5g52660-DAP-Seq(GSE60143)/Homer	HAAAAATATCTW	1e-05	-11.92	0	0.0202
MYB17(MYB)/colamp-MYB17-DAP-Seq(GSE60143)/Homer	GGTAGGTGRG	1e-05	-11.76	0	0.0449
HY5(bZIP)/colamp-HY5-DAP-Seq(GSE60143)/Homer	RRTSACGTSD	0.0001	-11.05	0.0001	0.1406
bZIP18(bZIP)/colamp-bZIP18-DAP-Seq(GSE60143)/Homer	KGMCAGCTND	0.0001	-11.05	0.0001	0.432
SOL1(CPP)/colamp-SOL1-DAP-Seq(GSE60143)/Homer	ATTTAAATHN	0.0001	-10.84	0.0001	0.0589
TGA6(bZIP)/colamp-TGA6-DAP-Seq(GSE60143)/Homer	TGACGTCABC	0.0001	-10.63	0.0001	0.0936
AT1G24250(Orphan)/col-AT1G24250-DAP-Seq(GSE60143)/Homer	KTDGTTGGTDGTTGG	0.0001	-10.6	0.0001	0.0204
TSO1(CPP)/col-TSO1-DAP-Seq(GSE60143)/Homer	RAATTTRAAW	0.0001	-10.3	0.0001	0.0057
VND2(NAC)/col-VND2-DAP-Seq(GSE60143)/Homer	DNCKTNNNNNNNAAG	0.0001	-10.26	0.0001	0.0732
At1g19210(AP2EREBP)/colamp-At1g19210-DAP-Seq(GSE60143)/Homer	HCACCGACCAHN	0.0001	-10.07	0.0002	0.3663
MYB94(MYB)/col-MYB94-DAP-Seq(GSE60143)/Homer	WGGTRGTTGGKA	0.0001	-10.03	0.0002	0.0324
ANAC016(NAC)/col-ANAC016-DAP-Seq(GSE60143)/Homer	WNCTTGNNNNNCAMG	0.0001	-9.964	0.0002	0.0886
ANAC062(NAC)/colamp-ANAC062-DAP-Seq(GSE60143)/Homer	TACTTANTNWNYAAG	0.0001	-9.941	0.0002	0.0229
MYB93(MYB)/colamp-MYB93-DAP-Seq(GSE60143)/Homer	GGTAGGTGRD	0.0001	-9.86	0.0002	0.0896
ATHB40(HB)/col-ATHB40-DAP-Seq(GSE60143)/Homer	HCAATWATTG	0.0001	-9.832	0.0002	0.042
MYB113(MYB)/col-MYB113-DAP-Seq(GSE60143)/Homer	HNDAWTCMGTTAYWN	0.0001	-9.737	0.0002	0.0242
At4g01280(MYBrelated)/colamp-At4g01280-DAP-Seq(GSE60143)/Homer	AAATATCT	0.0001	-9.355	0.0003	0.025
HAT5(Homeobox)/colamp-HAT5-DAP-Seq(GSE60143)/Homer	DCAATWATTG	0.0001	-9.347	0.0003	0.0091
bZIP52(bZIP)/colamp-bZIP52-DAP-Seq(GSE60143)/Homer	NDNHCAGCTGTCANN	0.0001	-9.339	0.0003	0.0588
MS188(MYB)/colamp-MS188-DAP-Seq(GSE60143)/Homer	WARKTAGGTRRA	0.001	-9.153	0.0004	0.0398
At4g28140(AP2EREBP)/colamp-At4g28140-DAP-Seq(GSE60143)/Homer	DCCACCGACCAW	0.001	-9.132	0.0004	0.1176
MYB74(MYB)/colamp-MYB74-DAP-Seq(GSE60143)/Homer	YYYACCTACCWH	0.001	-8.923	0.0005	0.0385
AT2G28920(ND)/col-AT2G28920-DAP-Seq(GSE60143)/Homer	WAGATATTTWTW	0.001	-8.78	0.0006	0.0107
AT1G04880(ARID)/colamp-AT1G04880-DAP-Seq(GSE60143)/Homer	AAACTATATADTATA	0.001	-8.716	0.0006	0.0043
MYB99(MYB)/colamp-MYB99-DAP-Seq(GSE60143)/Homer	GGTAGGTG	0.001	-8.178	0.001	0.069
DAG2(C2C2dof)/col-DAG2-DAP-Seq(GSE60143)/Homer	WWTTHACTTTTT	0.001	-8.109	0.0011	0.0728
EPR1(MYBrelated)/colamp-EPR1-DAP-Seq(GSE60143)/Homer	AAATATCT	0.001	-7.965	0.0012	0.0161
LHY1(MYBrelated)/col-LHY1-DAP-Seq(GSE60143)/Homer	AAATATCT	0.001	-7.965	0.0012	0.0161
ATHB53(HB)/col-ATHB53-DAP-Seq(GSE60143)/Homer	CAATAATT	0.001	-7.833	0.0014	0.0259
ANAC045(NAC)/col-ANAC045-DAP-Seq(GSE60143)/Homer	DNCKTVNNNNNNAMG	0.001	-7.639	0.0017	0.1901
ANAC028(NAC)/col-ANAC028-DAP-Seq(GSE60143)/Homer	WRCTTGNNNNNCAAG	0.001	-7.631	0.0017	0.0569
KAN2(G2like)/colamp-KAN2-DAP-Seq(GSE60143)/Homer	ATATTCTY	0.001	-7.612	0.0017	0.0549
NST1(NAC)/colamp-NST1-DAP-Seq(GSE60143)/Homer	WRCTTRWWNWWYAAG	0.001	-7.56	0.0018	0.052
MYB40(MYB)/col-MYB40-DAP-Seq(GSE60143)/Homer	TGGTAGGTRARA	0.001	-7.546	0.0018	0.0201
AT2G31460(REMB3)/col-AT2G31460-DAP-Seq(GSE60143)/Homer	WNWARWDGAAATGAT	0.001	-7.544	0.0018	0.013
LCL1(MYBrelated)/colamp-LCL1-DAP-Seq(GSE60143)/Homer	NAAAATATCTWHWWN	0.001	-7.527	0.0018	0.0054
LMI1(HB)/colamp-LMI1-DAP-Seq(GSE60143)/Homer	AATTATTG	0.001	-7.365	0.0021	0.0339
SND2(NAC)/colamp-SND2-DAP-Seq(GSE60143)/Homer	CTTVWNNNWBAAGNW	0.001	-7.347	0.0021	0.0537
TCX2(CPP)/colamp-TCX2-DAP-Seq(GSE60143)/Homer	NNWWTTYRAAHN	0.001	-7.299	0.0022	0.0626
AT2G20110(CPP)/colamp-AT2G20110-DAP-Seq(GSE60143)/Homer	ATTYAAATHY	0.001	-7.001	0.003	0.0587
MYB39(MYB)/col-MYB39-DAP-Seq(GSE60143)/Homer	WWAARKTAGGTGRAA	0.01	-6.835	0.0035	0.0072
At3g24120(G2like)/col-At3g24120-DAP-Seq(GSE60143)/Homer	NWWAGMATMW	0.01	-6.752	0.0038	0.229
ANAC058(NAC)/col-ANAC058-DAP-Seq(GSE60143)/Homer	TWCTTGTDNNACAAG	0.01	-6.701	0.004	0.0465
MYB92(MYB)/colamp-MYB92-DAP-Seq(GSE60143)/Homer	GGTAGGTR	0.01	-6.63	0.0042	0.0755
HSFA1E(HSF)/col-HSFA1E-DAP-Seq(GSE60143)/Homer	TTCTAGAAGCTTCTA	0.01	-6.522	0.0047	0.0032
AT1G01250(AP2EREBP)/col-AT1G01250-DAP-Seq(GSE60143)/Homer	YCACCGACAHTW	0.01	-6.443	0.005	0.0259
AT3G10113(MYBrelated)/col-AT3G10113-DAP-Seq(GSE60143)/Homer	WNAAATATCWWN	0.01	-6.278	0.0059	0.019
ATHB6(Homeobox)/Arabidopsis-HB6-ChIP-Seq(GSE80564)/Homer	CAATNATTBN	0.01	-6.248	0.006	0.0434
ANAC011(NAC)/col-ANAC011-DAP-Seq(GSE60143)/Homer	TDCTTGYRNNDCAAG	0.01	-6.19	0.0064	0.0228
REM16(ABI3VP1)/col-REM16-DAP-Seq(GSE60143)/Homer	DTTTTTSCCGSMAAA	0.01	-6.15	0.0066	0.0001
NAC2(NAC)/colamp-NAC2-DAP-Seq(GSE60143)/Homer	TDCTTGNNNNNCAAG	0.01	-6.053	0.0072	0.0545
GT2(Trihelix)/colamp-GT2-DAP-Seq(GSE60143)/Homer	AMGGTAAAWWWN	0.01	-6.045	0.0072	0.0423
MYB67(MYB)/col-MYB67-DAP-Seq(GSE60143)/Homer	YYYACCTAAC	0.01	-6.039	0.0072	0.0675
ANAC057(NAC)/colamp-ANAC057-DAP-Seq(GSE60143)/Homer	DVCKTGNNNNNCAMG	0.01	-6.017	0.0073	0.0703
HSFA6B(HSF)/colamp-HSFA6B-DAP-Seq(GSE60143)/Homer	NTTCTAGAANHTTCT	0.01	-5.919	0.008	0.0221
At4g38000(C2C2dof)/col-At4g38000-DAP-Seq(GSE60143)/Homer	WWWTWACTTTTT	0.01	-5.885	0.0083	0.046
TGA9(bZIP)/colamp-TGA9-DAP-Seq(GSE60143)/Homer	VTGACGTC	0.01	-5.762	0.0093	0.1245
ANAC020(NAC)/col-ANAC020-DAP-Seq(GSE60143)/Homer	DVCKTGHNNNDCAAG	0.01	-5.756	0.0093	0.0572
HSFB3(HSF)/colamp-HSFB3-DAP-Seq(GSE60143)/Homer	TTCTAGAAGMTTHTW	0.01	-5.717	0.0096	0.0024
HSF21(HSF)/col-HSF21-DAP-Seq(GSE60143)/Homer	CTTCTAGAAGMTTYW	0.01	-5.657	0.0102	0.0041
MYB33(MYB)/col-MYB33-DAP-Seq(GSE60143)/Homer	DDTYNGTTAN	0.01	-5.577	0.0109	0.0877
MYB96(MYB)/colamp-MYB96-DAP-Seq(GSE60143)/Homer	WGGTRGTTGG	0.01	-5.433	0.0126	0.0702
AT5G60130(ABI3VP1)/col-AT5G60130-DAP-Seq(GSE60143)/Homer	WTTYTAAGVAAA	0.01	-5.301	0.0143	0.0795
ATHB33(ZFHD)/col-ATHB33-DAP-Seq(GSE60143)/Homer	NGTRATTAAK	0.01	-5.261	0.0148	0.062
AT1G23810(Orphan)/col-AT1G23810-DAP-Seq(GSE60143)/Homer	TTCTAGAAGSTTCTA	0.01	-5.243	0.0149	0.0017
HDG1(Homeobox)/col100-HDG1-DAP-Seq(GSE60143)/Homer	DDYAATTAATGH	0.01	-5.085	0.0174	0.0186
bZIP50(bZIP)/colamp-bZIP50-DAP-Seq(GSE60143)/Homer	GATGACGTCA	0.01	-5.044	0.018	0.1503
PCF/Arabidopsis-Promoters/Homer	NNWWWTGGGCYTDDN	0.01	-4.928	0.0201	0.0143
AT2G38300(G2like)/col-AT2G38300-DAP-Seq(GSE60143)/Homer	ADRGAATGTT	0.01	-4.879	0.021	0.0534
HSFA6A(HSF)/col-HSFA6A-DAP-Seq(GSE60143)/Homer	RGAAGNTTCTAGAAN	0.01	-4.858	0.0214	0.002
NTM2(NAC)/col-NTM2-DAP-Seq(GSE60143)/Homer	CTTRTNNNAYAAGBH	0.01	-4.799	0.0225	0.0391
ATHB7(Homeobox)/col-ATHB7-DAP-Seq(GSE60143)/Homer	AATGATTG	0.01	-4.792	0.0226	0.0496
MYB63(MYB)/col-MYB63-DAP-Seq(GSE60143)/Homer	BHYACCWACCHH	0.01	-4.791	0.0226	0.0364
At2g01060(G2like)/colamp-At2g01060-DAP-Seq(GSE60143)/Homer	AGATKCBNWW	0.01	-4.727	0.0238	0.2004
ANAC096(NAC)/colamp-ANAC096-DAP-Seq(GSE60143)/Homer	TACTTGWNNNWCAAG	0.01	-4.713	0.024	0.0487
VND4(NAC)/colamp-VND4-DAP-Seq(GSE60143)/Homer	WRCTTGWANWWCAAG	0.01	-4.679	0.0247	0.0565

## Sheet: Table S4
Table S4 Motif enrichment in root tissue.
Motif	Consensus	P-value	log P-pvalue	q-value (Benjamini)	% of Target Sequences with Motif
ERF10(AP2EREBP)/col-ERF10-DAP-Seq(GSE60143)/Homer	RTGGCGGCGG	1e-165	-379.9	0	0.4833
CRF4(AP2EREBP)/colamp-CRF4-DAP-Seq(GSE60143)/Homer	CGCCGCCA	1e-130	-300	0	0.4798
AT4G18450(AP2EREBP)/col-AT4G18450-DAP-Seq(GSE60143)/Homer	ATGGCGGCKG	1e-129	-297.9	0	0.3673
ERF4(AP2EREBP)/colamp-ERF4-DAP-Seq(GSE60143)/Homer	WDWTGGCGGCGG	1e-124	-287.4	0	0.5487
ERF8(AP2EREBP)/colamp-ERF8-DAP-Seq(GSE60143)/Homer	CGCCGYCATW	1e-118	-273.4	0	0.5543
ERF105(AP2EREBP)/colamp-ERF105-DAP-Seq(GSE60143)/Homer	TGGCGGCT	1e-117	-270.6	0	0.6073
ERF7(AP2EREBP)/col-ERF7-DAP-Seq(GSE60143)/Homer	ATGRCGGCGG	1e-115	-266.6	0	0.5886
ERF11(AP2EREBP)/col-ERF11-DAP-Seq(GSE60143)/Homer	RTGGCGGCGG	1e-111	-256.5	0	0.518
ERF13(AP2EREBP)/colamp-ERF13-DAP-Seq(GSE60143)/Homer	TYAGCCGCCATT	1e-106	-245.3	0	0.4897
RAP26(AP2EREBP)/colamp-RAP26-DAP-Seq(GSE60143)/Homer	HDATGGCGGCGG	1e-105	-243.5	0	0.5794
ERF5(AP2EREBP)/colamp-ERF5-DAP-Seq(GSE60143)/Homer	DCMGCCGCCA	1e-103	-238.3	0	0.3982
ERF3(AP2EREBP)/colamp-ERF3-DAP-Seq(GSE60143)/Homer	ATGGCGGCGG	1e-98	-227.6	0	0.4696
AT1G71450(AP2EREBP)/col-AT1G71450-DAP-Seq(GSE60143)/Homer	DHDWTGTCGGTG	1e-96	-221.5	0	0.6157
RAP212(AP2EREBP)/col-RAP212-DAP-Seq(GSE60143)/Homer	CGCCGCCATTTT	1e-95	-221	0	0.454
ABR1(AP2EREBP)/colamp-ABR1-DAP-Seq(GSE60143)/Homer	AAATGGCGGCGG	1e-92	-214.1	0	0.4803
At2g33710(AP2EREBP)/colamp-At2g33710-DAP-Seq(GSE60143)/Homer	WTKGCGGCKR	1e-90	-209.5	0	0.6483
CRF10(AP2EREBP)/col100-CRF10-DAP-Seq(GSE60143)/Homer	DCCGCCGYHA	1e-90	-209.3	0	0.6588
ERF104(AP2EREBP)/col-ERF104-DAP-Seq(GSE60143)/Homer	GGCGGCGG	1e-88	-204.9	0	0.5718
ESE1(AP2EREBP)/col-ESE1-DAP-Seq(GSE60143)/Homer	GGCGGCGG	1e-87	-201.3	0	0.5146
AT5G05550(Trihelix)/col-AT5G05550-DAP-Seq(GSE60143)/Homer	HDNHDTCKCCGGMGA	1e-86	-200.1	0	0.4893
RAP211(AP2EREBP)/colamp-RAP211-DAP-Seq(GSE60143)/Homer	RGCCGGCYWW	1e-83	-191.7	0	0.5551
LEP(AP2EREBP)/col-LEP-DAP-Seq(GSE60143)/Homer	CDCCGCCGTC	1e-79	-183.6	0	0.3303
ERF115(AP2EREBP)/colamp-ERF115-DAP-Seq(GSE60143)/Homer	WTKRCGGCGB	1e-70	-161.3	0	0.6249
ERF73(AP2EREBP)/col-ERF73-DAP-Seq(GSE60143)/Homer	CCGCCGCC	1e-65	-150.6	0	0.4692
ERF15(AP2EREBP)/colamp-ERF15-DAP-Seq(GSE60143)/Homer	WDHAGCMGCCAT	1e-64	-149	0	0.5618
AT5G23930(mTERF)/col-AT5G23930-DAP-Seq(GSE60143)/Homer	GGCGGCTG	1e-64	-148.1	0	0.5751
ERF2(AP2EREBP)/colamp-ERF2-DAP-Seq(GSE60143)/Homer	GGCGGCTG	1e-63	-145.7	0	0.4749
SHN3(AP2EREBP)/col-SHN3-DAP-Seq(GSE60143)/Homer	CCGCCGCC	1e-62	-144.6	0	0.3456
CBF2(AP2EREBP)/colamp-CBF2-DAP-Seq(GSE60143)/Homer	YBRCCGACATNNNNN	1e-62	-143.2	0	0.1733
LBD13(LOBAS2)/colamp-LBD13-DAP-Seq(GSE60143)/Homer	KCCGTNWTTTBCGGC	1e-61	-140.8	0	0.3027
ERF1(AP2EREBP)/colamp-ERF1-DAP-Seq(GSE60143)/Homer	GGCGGCTR	1e-60	-139.7	0	0.4442
AT1G28160(AP2EREBP)/colamp-AT1G28160-DAP-Seq(GSE60143)/Homer	GGCGGCGG	1e-60	-138.9	0	0.6955
DEAR2(AP2EREBP)/colamp-DEAR2-DAP-Seq(GSE60143)/Homer	HCACCGACAWHD	1e-56	-129.6	0	0.3481
DDF1(AP2EREBP)/col-DDF1-DAP-Seq(GSE60143)/Homer	GCCGACAT	1e-54	-125.9	0	0.1373
Unknown4/Arabidopsis-Promoters/Homer	CKTCKTCTTY	1e-51	-119	0	0.2318
LOB(LOBAS2)/col-LOB-DAP-Seq(GSE60143)/Homer	CGCCGKAWWTTHCGS	1e-51	-117.9	0	0.1656
ERF38(AP2EREBP)/col-ERF38-DAP-Seq(GSE60143)/Homer	CACCGACA	1e-49	-114.7	0	0.1931
AT3G57600(AP2EREBP)/col-AT3G57600-DAP-Seq(GSE60143)/Homer	GGCGGTGG	1e-49	-113.9	0	0.4043
ESE3(AP2EREBP)/col-ESE3-DAP-Seq(GSE60143)/Homer	GACGGTGG	1e-48	-111.2	0	0.6005
ERF9(AP2EREBP)/colamp-ERF9-DAP-Seq(GSE60143)/Homer	AWATGGCGGCGG	1e-46	-106.8	0	0.2584
PUCHI(AP2EREBP)/colamp-PUCHI-DAP-Seq(GSE60143)/Homer	GCGCCGTY	1e-45	-105.8	0	0.5169
REM19(REM)/colamp-REM19-DAP-Seq(GSE60143)/Homer	AAAAAAAA	1e-40	-92.93	0	0.0383
CBF4(AP2EREBP)/colamp-CBF4-DAP-Seq(GSE60143)/Homer	NRCCGACDWNNNNNN	1e-39	-90.82	0	0.2609
AT1G44830(AP2EREBP)/col-AT1G44830-DAP-Seq(GSE60143)/Homer	NCCACCGACA	1e-38	-89.36	0	0.1381
At5g18450(AP2EREBP)/col-At5g18450-DAP-Seq(GSE60143)/Homer	CACCGCTT	1e-38	-89.22	0	0.5311
CBF1(AP2EREBP)/colamp-CBF1-DAP-Seq(GSE60143)/Homer	YRCCGACATN	1e-38	-88.98	0	0.2515
RRTF1(AP2EREBP)/colamp-RRTF1-DAP-Seq(GSE60143)/Homer	CCGCCGCHATTT	1e-37	-86.79	0	0.0955
DREB26(AP2EREBP)/col-DREB26-DAP-Seq(GSE60143)/Homer	CCACCGACAH	1e-36	-83.07	0	0.1092
DEAR3(AP2EREBP)/colamp-DEAR3-DAP-Seq(GSE60143)/Homer	BCACCGACAWNNNNN	1e-33	-77.02	0	0.0999
Rap210(AP2EREBP)/col-Rap210-DAP-Seq(GSE60143)/Homer	TGTCGGCA	1e-33	-76.16	0	0.2405
DEAR5(AP2EREBP)/col-DEAR5-DAP-Seq(GSE60143)/Homer	NDWTGTCGGTGRWDN	1e-30	-70.05	0	0.0575
DREB2(AP2EREBP)/col-DREB2-DAP-Seq(GSE60143)/Homer	TMACCGACATWA	1e-30	-69.5	0	0.1117
DREB19(AP2EREBP)/colamp-DREB19-DAP-Seq(GSE60143)/Homer	AATGTCGGTK	1e-29	-68.41	0	0.1354
CBF3(AP2EREBP)/colamp-CBF3-DAP-Seq(GSE60143)/Homer	YNRCCGACATNN	1e-28	-66.27	0	0.1788
AT3G16280(AP2EREBP)/colamp-AT3G16280-DAP-Seq(GSE60143)/Homer	HCACCGACAHHDHHN	1e-26	-61.71	0	0.1453
At1g77640(AP2EREBP)/col-At1g77640-DAP-Seq(GSE60143)/Homer	TGTCGGTGGA	1e-26	-61.39	0	0.0865
DDF2(AP2EREBP)/col-DDF2-DAP-Seq(GSE60143)/Homer	GATGTCGRCR	1e-26	-60.6	0	0.0191
AT5G22990(C2H2)/col-AT5G22990-DAP-Seq(GSE60143)/Homer	WCGAHDTCGWHN	1e-25	-58.46	0	0.0934
AS2(LOBAS2)/col-AS2-DAP-Seq(GSE60143)/Homer	CCGDAAWWHMCGSCG	1e-25	-57.88	0	0.0668
AT1G77200(AP2EREBP)/colamp-AT1G77200-DAP-Seq(GSE60143)/Homer	ACCGACAHWD	1e-24	-57.27	0	0.2644
At4g31060(AP2EREBP)/colamp-At4g31060-DAP-Seq(GSE60143)/Homer	CACCGACAAW	1e-24	-56.81	0	0.1314
AT1G12630(AP2EREBP)/colamp-AT1G12630-DAP-Seq(GSE60143)/Homer	TGTCGGCA	1e-24	-55.99	0	0.1824
At1g36060(AP2EREBP)/colamp-At1g36060-DAP-Seq(GSE60143)/Homer	NNWWKGTCGGTG	1e-24	-55.84	0	0.1995
At1g75490(AP2EREBP)/colamp-At1g75490-DAP-Seq(GSE60143)/Homer	CACCGMCT	1e-24	-55.78	0	0.4821
TF3A(C2H2)/col-TF3A-DAP-Seq(GSE60143)/Homer	NNDDGAGGAGGWNNN	1e-23	-53.59	0	0.1877
At1g19210(AP2EREBP)/colamp-At1g19210-DAP-Seq(GSE60143)/Homer	HCACCGACCAHN	1e-22	-50.99	0	0.3872
At4g16750(AP2EREBP)/col-At4g16750-DAP-Seq(GSE60143)/Homer	HACCGACAHA	1e-21	-50.56	0	0.2544
AT3G58630(Trihelix)/col-AT3G58630-DAP-Seq(GSE60143)/Homer	TCTCCGGCGA	1e-21	-49.53	0	0.1224
ASHR1(ND)/col-ASHR1-DAP-Seq(GSE60143)/Homer	NTGGTGAN	1e-20	-46.88	0	0.1273
AT4G12670(MYBrelated)/col-AT4G12670-DAP-Seq(GSE60143)/Homer	AGGGTTTAGGGTTTA	1e-20	-46.2	0	0.0003
CEJ1(AP2EREBP)/col-CEJ1-DAP-Seq(GSE60143)/Homer	WWTGTCGGTG	1e-18	-43.36	0	0.3026
At1g22810(AP2EREBP)/colamp-At1g22810-DAP-Seq(GSE60143)/Homer	BCACCGACANNN	1e-18	-42.35	0	0.1631
RAP21(AP2EREBP)/colamp-RAP21-DAP-Seq(GSE60143)/Homer	BCACCGACAHNN	1e-18	-41.94	0	0.0577
At5g65130(AP2EREBP)/colamp-At5g65130-DAP-Seq(GSE60143)/Homer	CCRCCGACAWTN	1e-16	-39.08	0	0.1106
At2g44940(AP2EREBP)/colamp-At2g44940-DAP-Seq(GSE60143)/Homer	NYACCGACAHNNNNN	1e-16	-38.28	0	0.056
AT1G20910(ARID)/col-AT1G20910-DAP-Seq(GSE60143)/Homer	THAATTRAWN	1e-16	-37.56	0	0.0808
TGA2(bZIP)/colamp-TGA2-DAP-Seq(GSE60143)/Homer	ACGTCAYCHH	1e-15	-35	0	0.1214
MYB83(MYB)/colamp-MYB83-DAP-Seq(GSE60143)/Homer	CACCAACCWH	1e-14	-34.17	0	0.1295
ATHB25(ZFHD)/colamp-ATHB25-DAP-Seq(GSE60143)/Homer	TAATTAVB	1e-14	-34.15	0	0.0468
bHLH10(bHLH)/colamp-bHLH10-DAP-Seq(GSE60143)/Homer	YACCGACA	1e-14	-33.96	0	0.0819
NGA4(ABI3VP1)/col-NGA4-DAP-Seq(GSE60143)/Homer	TKNTCAGGTG	1e-14	-33.33	0	0.2011
TINY(AP2EREBP)/col-TINY-DAP-Seq(GSE60143)/Homer	NNCACCGACA	1e-14	-32.28	0	0.0761
SPL9(SBP)/colamp-SPL9-DAP-Seq(GSE60143)/Homer	BTGTACTT	1e-13	-31.81	0	0.23
ATHB13(Homeobox)/col-ATHB13-DAP-Seq(GSE60143)/Homer	CAATAATT	1e-13	-30.52	0	0.0414
AT5G60130(ABI3VP1)/col-AT5G60130-DAP-Seq(GSE60143)/Homer	WTTYTAAGVAAA	1e-13	-30.43	0	0.0671
ZML2(C2C2gata)/col-ZML2-DAP-Seq(GSE60143)/Homer	CATCATCATC	1e-12	-29.88	0	0.0485
JGL(C2H2)/col-JGL-DAP-Seq(GSE60143)/Homer	ACYTTCAGTT	1e-11	-27.25	0	0.0761
MYB74(MYB)/colamp-MYB74-DAP-Seq(GSE60143)/Homer	YYYACCTACCWH	1e-11	-26.82	0	0.0364
At4g28140(AP2EREBP)/colamp-At4g28140-DAP-Seq(GSE60143)/Homer	DCCACCGACCAW	1e-11	-26.21	0	0.1258
MS188(MYB)/colamp-MS188-DAP-Seq(GSE60143)/Homer	WARKTAGGTRRA	1e-10	-25.15	0	0.0356
GATA20(C2C2gata)/colamp-GATA20-DAP-Seq(GSE60143)/Homer	TNGATCNDNM	1e-10	-25.14	0	0.2946
ATHB23(ZFHD)/col-ATHB23-DAP-Seq(GSE60143)/Homer	HTAATTARNN	1e-10	-25.03	0	0.0364
MYB63(MYB)/col-MYB63-DAP-Seq(GSE60143)/Homer	BHYACCWACCHH	1e-10	-23.99	0	0.0377
GATA15(C2C2gata)/col-GATA15-DAP-Seq(GSE60143)/Homer	KATGATCA	1e-10	-23.71	0	0.1437
AT3G60490(AP2EREBP)/colamp-AT3G60490-DAP-Seq(GSE60143)/Homer	NNRCCGACANNNNNN	1e-09	-22.64	0	0.1001
At4g32800(AP2EREBP)/colamp-At4g32800-DAP-Seq(GSE60143)/Homer	DYCACCGACAHWWWH	1e-09	-22.23	0	0.0333
ATHB34(ZFHD)/colamp-ATHB34-DAP-Seq(GSE60143)/Homer	TRATTARS	1e-09	-21.63	0	0.0333
DAG2(C2C2dof)/col-DAG2-DAP-Seq(GSE60143)/Homer	WWTTHACTTTTT	1e-09	-20.83	0	0.0614
ATHB33(ZFHD)/col-ATHB33-DAP-Seq(GSE60143)/Homer	NGTRATTAAK	1e-08	-20.58	0	0.0539
MYB13(MYB)/col-MYB13-DAP-Seq(GSE60143)/Homer	HYCACCWACCHH	1e-08	-20.35	0	0.051
WIP5(C2H2)/colamp-WIP5-DAP-Seq(GSE60143)/Homer	TDTTCTCMAGGT	1e-08	-19.91	0	0.0725
MYB49(MYB)/col-MYB49-DAP-Seq(GSE60143)/Homer	ARKTAGGTRR	1e-08	-19.85	0	0.0673
SOL1(CPP)/colamp-SOL1-DAP-Seq(GSE60143)/Homer	ATTTAAATHN	1e-08	-19.66	0	0.0464
MYB58(MYB)/colamp-MYB58-DAP-Seq(GSE60143)/Homer	YYYACCWACC	1e-08	-19.37	0	0.0707
ATY19(MYB)/col-ATY19-DAP-Seq(GSE60143)/Homer	YYCACCWACCAT	1e-08	-18.88	0	0.0555
MYB99(MYB)/colamp-MYB99-DAP-Seq(GSE60143)/Homer	GGTAGGTG	1e-08	-18.55	0	0.0687
MYB92(MYB)/colamp-MYB92-DAP-Seq(GSE60143)/Homer	GGTAGGTR	1e-07	-18.28	0	0.0773
MYB17(MYB)/colamp-MYB17-DAP-Seq(GSE60143)/Homer	GGTAGGTGRG	1e-07	-17.92	0	0.046
ATHB5(HB)/colamp-ATHB5-DAP-Seq(GSE60143)/Homer	AATGATTG	1e-07	-17.83	0	0.0412
ATHB24(ZFHD)/colamp-ATHB24-DAP-Seq(GSE60143)/Homer	TAATTAAS	1e-07	-17.54	0	0.0317
MYB40(MYB)/col-MYB40-DAP-Seq(GSE60143)/Homer	TGGTAGGTRARA	1e-07	-16.85	0	0.0196
VRN1(ABI3VP1)/col-VRN1-DAP-Seq(GSE60143)/Homer	TTTTTTTTTT	1e-06	-16.03	0	0.007
AT4G26030(C2H2)/col-AT4G26030-DAP-Seq(GSE60143)/Homer	BYYACCWACY	1e-06	-15.9	0	0.0712
TCX2(CPP)/colamp-TCX2-DAP-Seq(GSE60143)/Homer	NNWWTTYRAAHN	1e-06	-15.39	0	0.0498
IDD5(C2H2)/colamp-IDD5-DAP-Seq(GSE60143)/Homer	TTTTGTCTTTTTBTK	1e-06	-15.14	0	0.0224
LMI1(HB)/colamp-LMI1-DAP-Seq(GSE60143)/Homer	AATTATTG	1e-06	-14.8	0	0.0267
MYB55(MYB)/colamp-MYB55-DAP-Seq(GSE60143)/Homer	YACCWAMC	1e-06	-14.76	0	0.08
At4g38000(C2C2dof)/col-At4g38000-DAP-Seq(GSE60143)/Homer	WWWTWACTTTTT	1e-06	-14.74	0	0.0372
AT2G20110(CPP)/colamp-AT2G20110-DAP-Seq(GSE60143)/Homer	ATTYAAATHY	1e-06	-14.62	0	0.0464
At5g52660(MYBrelated)/colamp-At5g52660-DAP-Seq(GSE60143)/Homer	HAAAAATATCTW	1e-06	-14.26	0	0.0158
AT2G15740(C2H2)/col-AT2G15740-DAP-Seq(GSE60143)/Homer	DHNDWATCGATD	1e-06	-13.94	0	0.135
ATHB53(HB)/col-ATHB53-DAP-Seq(GSE60143)/Homer	CAATAATT	1e-06	-13.91	0	0.0198
At1g76110(ARID)/colamp-At1g76110-DAP-Seq(GSE60143)/Homer	ATTTAATG	1e-05	-13.67	0	0.0208
LCL1(MYBrelated)/colamp-LCL1-DAP-Seq(GSE60143)/Homer	NAAAATATCTWHWWN	1e-05	-13.12	0	0.0042
MYB51(MYB)/col-MYB51-DAP-Seq(GSE60143)/Homer	GGTAGGTG	1e-05	-12.53	0	0.0676
IDD4(C2H2)/col-IDD4-DAP-Seq(GSE60143)/Homer	TTTGTCTTTWTB	1e-05	-12.25	0	0.028
STOP1(C2H2)/colamp-STOP1-DAP-Seq(GSE60143)/Homer	DTATCTGGKGRAGGT	1e-05	-12.25	0	0.0302
At2g41835(C2H2)/col-At2g41835-DAP-Seq(GSE60143)/Homer	TTTGAAAA	1e-05	-12.1	0	0.0182
AT1G01250(AP2EREBP)/col-AT1G01250-DAP-Seq(GSE60143)/Homer	YCACCGACAHTW	1e-05	-11.81	0	0.0268
WRKY7(WRKY)/colamp-WRKY7-DAP-Seq(GSE60143)/Homer	AAAAGTCAACGSHWD	0.0001	-11.44	0	0.0001
SPL11(SBP)/col100-SPL11-DAP-Seq(GSE60143)/Homer	YTGTACTTBH	0.0001	-11.42	0	0.0337
AT2G28920(ND)/col-AT2G28920-DAP-Seq(GSE60143)/Homer	WAGATATTTWTW	0.0001	-10.95	0.0001	0.0084
MYB10(MYB)/col-MYB10-DAP-Seq(GSE60143)/Homer	YCCACCTACCHH	0.0001	-10.64	0.0001	0.027
AtHB32(ZFHD)/col200-AtHB32-DAP-Seq(GSE60143)/Homer	CGAATTAT	0.0001	-10.63	0.0001	0.059
TGA9(bZIP)/colamp-TGA9-DAP-Seq(GSE60143)/Homer	VTGACGTC	0.0001	-10.29	0.0001	0.1198
TSO1(CPP)/col-TSO1-DAP-Seq(GSE60143)/Homer	RAATTTRAAW	0.0001	-10.04	0.0002	0.0042
AT2G31460(REMB3)/col-AT2G31460-DAP-Seq(GSE60143)/Homer	WNWARWDGAAATGAT	0.0001	-10.02	0.0002	0.0107
AT1G24250(Orphan)/col-AT1G24250-DAP-Seq(GSE60143)/Homer	KTDGTTGGTDGTTGG	0.0001	-9.69	0.0002	0.018
bZIP18(bZIP)/colamp-bZIP18-DAP-Seq(GSE60143)/Homer	KGMCAGCTND	0.0001	-9.643	0.0002	0.4342
MYB41(MYB)/col-MYB41-DAP-Seq(GSE60143)/Homer	BYTYACCTAA	0.0001	-9.615	0.0002	0.0173
MYB61(MYB)/colamp-MYB61-DAP-Seq(GSE60143)/Homer	HCYACCTACC	0.0001	-9.588	0.0002	0.1084
bZIP50(bZIP)/colamp-bZIP50-DAP-Seq(GSE60143)/Homer	GATGACGTCA	0.0001	-9.576	0.0002	0.1481
ANAC071(NAC)/col-ANAC071-DAP-Seq(GSE60143)/Homer	DNCKTNDNNNHNAAG	0.001	-9.138	0.0004	0.0683
At4g01280(MYBrelated)/colamp-At4g01280-DAP-Seq(GSE60143)/Homer	AAATATCT	0.001	-9.026	0.0004	0.0199
AT3G10580(MYBrelated)/colamp-AT3G10580-DAP-Seq(GSE60143)/Homer	TACCTAACWNHW	0.001	-8.965	0.0004	0.0158
MYB4(MYB)/col200-MYB4-DAP-Seq(GSE60143)/Homer	WAGKTAGGTARR	0.001	-8.89	0.0005	0.0365
ATHB20(Homeobox)/colamp-ATHB20-DAP-Seq(GSE60143)/Homer	CAATHATT	0.001	-8.782	0.0005	0.0169
MYB113(MYB)/col-MYB113-DAP-Seq(GSE60143)/Homer	HNDAWTCMGTTAYWN	0.001	-8.762	0.0005	0.0186
HDG1(Homeobox)/col100-HDG1-DAP-Seq(GSE60143)/Homer	DDYAATTAATGH	0.001	-8.72	0.0006	0.0147
MYB93(MYB)/colamp-MYB93-DAP-Seq(GSE60143)/Homer	GGTAGGTGRD	0.001	-8.619	0.0006	0.0866
TGA6(bZIP)/colamp-TGA6-DAP-Seq(GSE60143)/Homer	TGACGTCABC	0.001	-8.521	0.0007	0.0905
WRKY8(WRKY)/colamp-WRKY8-DAP-Seq(GSE60143)/Homer	CGTTGACTTT	0.001	-8.02	0.0011	0.0039
dof45(C2C2dof)/col-dof45-DAP-Seq(GSE60143)/Homer	NVAWAAAGTN	0.001	-7.967	0.0011	0.109
SPL15(SBP)/colamp-SPL15-DAP-Seq(GSE60143)/Homer	WDWMMGTACADW	0.001	-7.637	0.0016	0.1323
MYB67(MYB)/col-MYB67-DAP-Seq(GSE60143)/Homer	YYYACCTAAC	0.001	-7.563	0.0017	0.0649
REM16(ABI3VP1)/col-REM16-DAP-Seq(GSE60143)/Homer	DTTTTTSCCGSMAAA	0.001	-7.392	0.002	0.0001
WRKY11(WRKY)/col-WRKY11-DAP-Seq(GSE60143)/Homer	SCGTTGACTTTN	0.001	-7.16	0.0025	0.005
RVE1(MYBrelated)/col-RVE1-DAP-Seq(GSE60143)/Homer	AAATATCT	0.001	-6.986	0.003	0.02
ATHB7(Homeobox)/col-ATHB7-DAP-Seq(GSE60143)/Homer	AATGATTG	0.001	-6.981	0.003	0.0411
AT2G33550(Trihelix)/colamp-AT2G33550-DAP-Seq(GSE60143)/Homer	TTTAAGGGCAYTTTT	0.01	-6.79	0.0036	0.0618
MYB62(MYB)/colamp-MYB62-DAP-Seq(GSE60143)/Homer	NTACCTAACT	0.01	-6.75	0.0037	0.0877
FRS9(ND)/col-FRS9-DAP-Seq(GSE60143)/Homer	RGAGAGAGAAAG	0.01	-6.467	0.0049	0.0242
GAGA-repeat/Arabidopsis-Promoters/Homer	CTCTCTCTCY	0.01	-6.407	0.0051	0.0584
ATHB40(HB)/col-ATHB40-DAP-Seq(GSE60143)/Homer	HCAATWATTG	0.01	-6.383	0.0052	0.0325
AT1G72740(MYBrelated)/colamp-AT1G72740-DAP-Seq(GSE60143)/Homer	NNWWAMCCTAAHWNN	0.01	-6.255	0.0059	0.0518
At5g58900(MYBrelated)/colamp-At5g58900-DAP-Seq(GSE60143)/Homer	WWWTYTTATCTWWWW	0.01	-6.25	0.0059	0.0524
AT1G04880(ARID)/colamp-AT1G04880-DAP-Seq(GSE60143)/Homer	AAACTATATADTATA	0.01	-6.211	0.0061	0.0033
HAT5(Homeobox)/colamp-HAT5-DAP-Seq(GSE60143)/Homer	DCAATWATTG	0.01	-6.032	0.0072	0.0069
ATHB6(Homeobox)/col-ATHB6-DAP-Seq(GSE60143)/Homer	AATGATTG	0.01	-5.477	0.0125	0.0621
MYB121(MYB)/col-MYB121-DAP-Seq(GSE60143)/Homer	YNTACCTAACWW	0.01	-5.444	0.0129	0.012
MYB30(MYB)/colamp-MYB30-DAP-Seq(GSE60143)/Homer	AGGTAGTTGG	0.01	-5.383	0.0136	0.0901
ANAC075(NAC)/col-ANAC075-DAP-Seq(GSE60143)/Homer	CTTSWWNWWSAAGYT	0.01	-5.29	0.0148	0.0331
SPL1(SBP)/colamp-SPL1-DAP-Seq(GSE60143)/Homer	HYGTACDTWH	0.01	-5.232	0.0156	0.16
At3g09600(MYBrelated)/colamp-At3g09600-DAP-Seq(GSE60143)/Homer	AAAATATCTT	0.01	-5.143	0.017	0.0172
HAP3(CCAATHAP3)/col-HAP3-DAP-Seq(GSE60143)/Homer	TGATGGAW	0.01	-4.996	0.0196	0.0333
AT2G38300(G2like)/col-AT2G38300-DAP-Seq(GSE60143)/Homer	ADRGAATGTT	0.01	-4.9	0.0214	0.0429
AT2G40260(G2like)/colamp-AT2G40260-DAP-Seq(GSE60143)/Homer	WAAAYATTCTTT	0.01	-4.784	0.0239	0.056
At3g45610(C2C2dof)/col-At3g45610-DAP-Seq(GSE60143)/Homer	TWACTTTTTS	0.01	-4.749	0.0246	0.0682
AT3G10113(MYBrelated)/col-AT3G10113-DAP-Seq(GSE60143)/Homer	WNAAATATCWWN	0.01	-4.686	0.0261	0.0147
ANAC028(NAC)/col-ANAC028-DAP-Seq(GSE60143)/Homer	WRCTTGNNNNNCAAG	0.01	-4.683	0.0261	0.0542
TRP2(MYBrelated)/colamp-TRP2-DAP-Seq(GSE60143)/Homer	TAAACCCT	0.01	-4.677	0.0261	0.0099

## Sheet: Table S5
Table S5 DEGs between Leaf drought normal and Leaf drought memory.
Gene_ID	Leaf_drought_Normal_R1	Leaf_drought_Normal_R2	Leaf_drought_Normal_R3	Leaf_drought_Memory_R1	Leaf_drought_Memory_R2	Leaf_drought_Memory_R3	log2FoldChange	pvalue	padj	significant
Seita.4G111700	104.797	75.0349	76.0414	0	0	0	-14.8458	1.35248249157267e-34	2.15269515702251e-33	down
Seita.9G468100	67.5696	43.2534	36.7226	0	0	0	-14.7885	4.07756768557898e-33	6.09797846352818e-32	down
Seita.9G294600	22.8063	20.2441	27.6667	0	0	0	-14.2241	6.06062946144856e-32	8.63056093030366e-31	down
Seita.3G269600	1856.86	1271.79	1490.36	0	0	0.181213	-14.2035	9.69516353707482e-148	1.59889584575556e-145	down
Seita.5G036800	1489.26	1296.56	1692.31	0.118737	0.211339	0	-14.1467	2.09667723415962e-180	5.61813320900001e-178	down
Seita.3G249600	124.9	114.262	121.528	0	0	0	-13.8858	7.67695543021414e-30	1.0090946770939e-28	down
Seita.2G289500	4246.91	3959.31	3209.83	0.200063	0.56565	0.154709	-13.8397	1.52731902224703e-240	9.91297926283756e-238	down
Seita.4G139900	2326.73	1654.68	1647.73	0	0.26287	0	-13.8075	3.05493840574678e-165	6.41910690767238e-163	down
Seita.7G265500	26.8434	18.3048	20.3098	0	0	0	-13.6065	1.06753161461504e-29	1.39442736440346e-28	down
Seita.6G088800	30.4248	27.2271	37.8971	0	0	0	-13.5762	4.22702537991896e-29	5.41961063526308e-28	down
Seita.4G138900	15.6135	14.4622	10.4608	0	0	0	-13.5685	1.27282865879378e-28	1.59278091848285e-27	down
Seita.8G072100	39.4875	174.359	13.6643	0	0	0	-13.5673	8.68741690948935e-14	4.69008106608975e-13	down
Seita.4G153900	73.7574	81.2512	95.4509	0	0	0	-13.5607	3.136279760331e-123	3.63497313333283e-121	down
Seita.2G117700	22.6539	22.3601	18.7522	0	0	0	-13.4933	7.47450545286422e-30	9.82926072768146e-29	down
Seita.6G203500	34.2831	30.432	36.6833	0	0	0	-13.4371	1.94721506633471e-25	2.10560201564005e-24	down
Seita.4G219400	2112.14	1797.61	1951.12	0.416803	0	0	-13.4276	3.51501472156957e-195	1.16662539741912e-192	down
Seita.6G151500	146.745	143.429	159.029	0	0	0	-13.3957	3.04339448155978e-35	4.96860942554033e-34	down
Seita.7G279700	646.95	553.781	574.089	0	0	0	-13.3295	6.8532579903421e-145	1.08196273580498e-142	down
Seita.6G158500	2342.33	1762.19	1741.01	0.220587	0.360404	0.231556	-13.2483	3.1948119271167e-212	1.33301245650425e-209	down
Seita.7G092700	2226.17	1555.33	1289.91	0.246897	0.449426	0	-13.1312	4.74372149541007e-107	4.18579678901637e-105	down
Seita.4G040400	163.599	110.436	61.9355	0.030266	0.010778	0	-13.1279	3.53085279529908e-63	1.26689947902089e-61	down
Seita.9G375100	47.481	42.6516	71.3769	0	0	0	-13.1207	1.3997636501276e-32	2.04824132912208e-31	down
Seita.1G208500	55.6288	43.1819	48.4947	0	0	0	-13.0432	1.40282972460577e-27	1.67988715730057e-26	down
Seita.2G289600	956.588	936.779	833.211	0.151287	0.229171	0	-12.9873	9.39392587758158e-114	9.30062349513645e-112	down
Seita.3G022800	66.3215	41.4382	35.0097	0	0	0	-12.9636	1.39035905202325e-25	1.51297380150681e-24	down
Seita.8G237500	11.7127	10.8977	9.05505	0	0	0	-12.957	3.69217719788614e-25	3.93280158346683e-24	down
Seita.4G023400	10.301	9.73532	9.95017	0	0	0	-12.9109	5.75683937874076e-27	6.66693131383352e-26	down
Seita.3G124300	44.0799	38.4125	46.7358	0	0	0	-12.868	6.43415891972646e-36	1.0781553618385e-34	down
Seita.4G175200	995.15	988.809	1111.5	0.128126	0.203038	0.163774	-12.8641	4.11275379578502e-161	8.11629730496576e-159	down
Seita.1G078200	8.88705	38.1132	47.1008	0	0	0	-12.7206	1.08938673799495e-21	9.67986566979568e-21	down
Seita.6G048800	13.2578	10.0612	12.2525	0	0	0	-12.7165	7.62512348802797e-22	6.83359870251098e-21	down
Seita.9G045100	1591.61	1238.27	1278.08	0.407977	0.326692	0.156719	-12.5858	9.61190428090785e-185	2.75230282678898e-182	down
Seita.2G351600	853.307	680.53	739.702	0.108597	0.266094	0	-12.5808	1.84130261120578e-111	1.75748122109436e-109	down
Seita.2G137100	113.534	117.429	129.704	0	0.048126	0	-12.5509	4.60827146396454e-87	2.82760051781538e-85	down
Seita.3G093900	40.7656	40.0069	72.2787	0	0	0	-12.5351	2.00221593659549e-30	2.70234384751129e-29	down
Seita.5G404400	161.334	133.899	143.786	0	0	0	-12.5235	2.75599240824294e-60	9.31646646615179e-59	down
Seita.2G053700	6.57114	13.3417	62.2895	0	0	0	-12.485	2.86457105128921e-17	1.95663065236211e-16	down
Seita.2G078600	21.4777	15.1892	4.23473	0	0	0	-12.4701	3.80666951691669e-13	1.95983424256277e-12	down
Seita.6G227700	20.4813	11.0251	11.5009	0	0	0	-12.4453	2.72343354891997e-23	2.63912819055426e-22	down
Seita.1G086000	65.2962	62.6941	63.7438	0	0	0	-12.4449	3.67657111022805e-32	5.28192879569261e-31	down
Seita.4G262000	14.8316	10.5137	10.8824	0	0	0	-12.4299	1.21908105365431e-23	1.20167736530818e-22	down
Seita.3G143800	1636.36	1112.08	1293.82	0.444504	0.451262	0.109042	-12.3836	1.15982099660786e-76	5.94296348209225e-75	down
Seita.2G092500	12.1455	10.6517	10.0038	0	0	0	-12.3734	2.56038334507851e-25	2.75639942350564e-24	down
Seita.3G149000	776.055	634.715	618.165	0.088208	0.120145	0.262547	-12.358	6.10630973593906e-202	2.28649985202016e-199	down
Seita.2G366600	1495.71	1179.01	1210.16	0	0.5513	0.2856	-12.3414	4.91314768059019e-131	6.46388758139629e-129	down
Seita.9G177100	2619.74	1850.63	1974.45	0	0.863445	0.463422	-12.3305	2.57465801903191e-122	2.9259936483216e-120	down
Seita.5G215600	1252.27	923.112	805.481	0.082945	0.351316	0.203248	-12.3133	1.41700095482673e-55	4.19739826446495e-54	down
Seita.6G032200	2908.96	2522.84	2622.48	0.901807	0.580734	0.470207	-12.2803	0	0	down
Seita.7G278900	11.4994	9.51276	10.1112	0	0	0	-12.1913	1.59254491134515e-24	1.65410594685838e-23	down
Seita.2G275200	24.2255	15.8168	13.8096	0	0	0	-12.1605	5.65056065903217e-24	5.68501292347063e-23	down
Seita.6G026000	58.4892	105.407	126.334	0	0	0.0728243	-12.1248	1.19048799422999e-47	2.89513595732516e-46	down
Seita.1G317800	557.149	521.241	551.225	0.113895	0.148814	0.171902	-12.0814	5.33010253988594e-188	1.58853372329029e-185	down
Seita.3G215000	5.49736	5.85953	4.82323	0	0	0	-12.0788	2.52034659868704e-22	2.31921118802307e-21	down
Seita.3G179600	10.9224	7.9011	5.67478	0	0	0	-12.0747	3.01826829635887e-23	2.91805899145162e-22	down
Seita.6G082000	236.091	163.876	166.521	0.082047	0.096389	0	-12.0551	2.74390450961162e-83	1.56525818383255e-81	down
Seita.7G072400	3.24119	4.80599	3.38864	0	0	0	-12.0191	1.89931937563698e-20	1.58904099124117e-19	down
Seita.4G186400	53.462	47.0603	45.1968	0	0.044628	0	-12.0138	4.49276034871121e-29	5.75526541687755e-28	down
Seita.8G215100	14.9722	16.9459	13.5031	0	0	0	-11.8973	1.89010807112292e-17	1.30878109135342e-16	down
Seita.6G135500	4943.8	6783.55	5079.42	0.411316	0.99491	10.5143	-11.8945	3.80190282416382e-21	3.28818998476022e-20	down
Seita.7G280500	95.6407	72.156	90.7957	0.13701	0	0	-11.8945	5.21752351874748e-47	1.23892853180535e-45	down
Seita.5G460600	241.775	212.526	211.568	0	0.128152	0.100599	-11.8285	6.946220671874e-109	6.30056730321193e-107	down
Seita.3G312400	528.384	357.327	516.95	0	0.033674	0.143678	-11.81	2.85532410846816e-18	2.08488628090074e-17	down
Seita.2G299200	2904.38	2303.76	2707.52	0.414211	1.13929	1.21129	-11.7914	2.48716748587668e-115	2.53995457202798e-113	down
Seita.7G190200	4.6526	5.41959	4.53481	0	0	0	-11.7533	1.16201533081598e-22	1.08953392510891e-21	down
Seita.4G247800	271.945	257.122	306.491	0.329473	0	0	-11.7334	1.51912060498666e-138	2.17494879950222e-136	down
Seita.1G283800	271.574	211.66	223.858	0	0	0	-11.7126	6.19064033829778e-166	1.31021762580191e-163	down
Seita.2G053800	1.99035	7.51078	33.5964	0	0	0	-11.6972	1.30355246224745e-14	7.45941551035681e-14	down
Seita.7G098500	4.03912	3.00751	3.66669	0	0	0	-11.6923	3.64964969312013e-19	2.83046517756133e-18	down
Seita.9G069300	982.705	878.492	940.179	0.223622	0.437116	0.3917	-11.6487	6.37587244821409e-224	3.00355010637079e-221	down
Seita.1G107400	23.9139	23.7364	37.2667	0	0.032651	0	-11.6057	7.66587302031595e-26	8.45852486982879e-25	down
Seita.8G093800	7.30014	5.80132	6.79749	0	0	0	-11.5874	2.45621611349543e-22	2.26162370828692e-21	down
Seita.8G216200	11.3779	7.82217	3.85073	0	0	0	-11.5573	9.29640662757595e-16	5.73432203530329e-15	down
Seita.5G182500	279.695	296.247	387.394	0.379024	0.053686	0	-11.5549	6.26473265634356e-78	3.2499830673859e-76	down
Seita.3G405700	30.8029	45.0871	50.1947	0	0	0.059649	-11.5379	4.33995701388843e-51	1.14195607661837e-49	down
Seita.8G059800	13.7978	15.9878	16.5418	0	0	0	-11.5205	2.24678058137923e-22	2.0713926906674e-21	down
Seita.9G121900	117.87	82.9929	88.4908	0	0	0	-11.501	4.2593612931906e-86	2.5440320100249e-84	down
Seita.5G384700	271.744	248.201	307	0.186556	0.023667	0.182183	-11.4982	1.23238179734573e-93	8.42954921664561e-92	down
Seita.2G265400	8.29509	6.02988	8.14022	0	0	0	-11.4877	4.06843322566e-20	3.35573931719434e-19	down
Seita.6G135200	1058.13	1585.58	1307.05	0.066365	0.317273	2.96193	-11.4464	7.51497981761767e-19	5.69807932329074e-18	down
Seita.4G117400	28.7174	21.6281	18.7768	0	0	0	-11.4357	4.89483852284778e-20	4.01583002069705e-19	down
Seita.4G000900	1354.99	1033.76	1302.47	0.168179	0.483968	0.821925	-11.431	6.47856804523747e-98	4.81474648593513e-96	down
Seita.6G005700	159.33	136.484	194.472	0.135016	0.104341	0.041583	-11.4139	2.03558166661534e-69	8.74312260835796e-68	down
Seita.3G269500	544.846	382.177	580.513	0.544974	0	0.293416	-11.4102	1.4501445836404e-74	7.08267104588383e-73	down
Seita.5G172700	776.769	616.57	609.114	0	0.246816	0.332227	-11.409	2.71207313919894e-303	3.44397913811232e-300	down
Seita.9G076600	26.5637	26.2252	29.963	0	0	0	-11.336	2.686807707071e-27	3.17193179872363e-26	down
Seita.9G554700	292.538	219.662	325.595	0.190592	0.081414	0.16891	-11.3324	6.94127957859516e-150	1.19255266265899e-147	down
Seita.5G067800	3607.54	2967.59	2255.61	1.63269	1.03063	1.90436	-11.3187	9.7289434627027e-303	1.18397188214649e-299	down
Seita.9G408700	80.1481	52.9021	54.5549	0	0.033626	0.037888	-11.3101	7.96137028225595e-40	1.52078313822007e-38	down
Seita.3G312000	398.317	269.663	377.339	0	0.07263	0.162787	-11.2518	4.30408349253614e-16	2.70400874524636e-15	down
Seita.4G117700	515.107	384.421	371.442	0.420498	0.199148	0.120273	-11.2019	6.1939199694975e-109	5.63569534420914e-107	down
Seita.2G324800	30.8074	44.1864	26.9219	0	0	0	-11.117	5.84258945694931e-35	9.44352574815266e-34	down
Seita.7G123400	201.177	150.086	246.231	0	0	0	-11.113	1.96851328117221e-69	8.47999519221192e-68	down
Seita.7G081900	16.6554	17.7357	15.0958	0	0	0	-11.0644	3.50874402311907e-26	3.94001871138942e-25	down
Seita.8G080900	870.635	588.602	661.627	0.591499	0.450364	0.280158	-11.0469	2.99233849006472e-115	3.03462605136529e-113	down
Seita.J013500	29.7438	22.7216	23.0971	0	0	0	-11.0224	4.63741503022451e-19	3.56340386181972e-18	down
Seita.2G318000	284.751	257.02	220.103	0.218952	0.065648	0.188073	-11.0042	2.56671500062735e-188	7.72845824982711e-186	down
Seita.3G304000	1624.06	1261.47	1269.21	0.936124	1.00535	0.802548	-10.9577	0	0	down
Seita.7G121800	283.24	167.814	180.444	0	0	0	-10.9419	5.89126176901168e-51	1.54319356491053e-49	down
Seita.4G166400	1.21152	0.996807	1.45014	0	0	0	-10.8941	7.95564512378526e-16	4.9249793796184e-15	down
Seita.2G248100	802.444	578.443	564.008	0.431221	0.398559	0.500149	-10.872	5.86327635830836e-123	6.6894028358247e-121	down
Seita.7G260400	15.1841	3.4252	7.4726	0	0	0	-10.8681	5.28377470867299e-10	2.08544875562449e-09	down
Seita.9G283600	269.596	226.529	209.026	0	0.15183	0.0632898	-10.8398	1.1014368647133e-104	9.24415704243715e-103	down
Seita.6G176700	4.14504	3.57753	4.72898	0	0	0	-10.8212	2.38119179427309e-18	1.7483023814815e-17	down
Seita.2G117000	3168.15	2473.47	2200.76	2.44624	1.31009	2.05614	-10.7856	3.71255137380291e-189	1.12950508306939e-186	down
Seita.9G507500	74.9486	104.834	74.8171	0.07991	0	0.12865	-10.7824	9.3490390672376e-97	6.80941107323712e-95	down
Seita.8G050800	488.354	287.105	864.716	0.407572	0.351443	0.49583	-10.7624	2.06578012243835e-102	1.66671933801262e-100	down
Seita.5G390900	18.369	13.3456	17.6653	0.075738	0	0	-10.7505	1.42765574040038e-17	9.95168047968352e-17	down
Seita.5G305800	136.799	127.673	122.073	0	0.154078	0	-10.7362	1.21194676594457e-163	2.49276966147486e-161	down
Seita.4G166500	0.769937	0.62291	0.746199	0	0	0	-10.7176	2.50486562979797e-15	1.50441312871703e-14	down
Seita.7G056200	246.392	253.53	264.194	0.119515	0.16996	0.272038	-10.7128	6.51682097398911e-234	3.73209392524117e-231	down
Seita.9G298500	189.807	195.691	136.74	0.306031	0.111014	0.084995	-10.6895	6.14934903792134e-178	1.57547401184709e-175	down
Seita.8G241600	2.63191	1.07899	2.3459	0	0	0	-10.6707	7.59985417953709e-16	4.71471837344392e-15	down
Seita.4G099200	2.26012	5.19413	5.03519	0	0	0	-10.6615	9.27603428426848e-15	5.34791025149288e-14	down
Seita.9G055000	7.92531	12.0147	17.5729	0	0	0.030526	-10.65	7.47256103404349e-17	4.96815593264986e-16	down
Seita.9G325700	8.4412	7.74588	9.90778	0	0	0	-10.6398	1.75666709867713e-22	1.63138238318165e-21	down
Seita.3G332200	5.6336	8.21846	10.923	0	0	0	-10.6204	1.81985904733471e-23	1.77767970553528e-22	down
Seita.8G072200	2.49066	7.81799	0.544574	0	0	0	-10.6055	1.75385955105383e-07	5.50096390760623e-07	down
Seita.1G079700	2997.05	2079.33	1576.84	1.94221	1.38071	1.71977	-10.5804	1.23316720585553e-232	6.79568199649481e-230	down
Seita.1G016500	924.368	893.474	1070.44	1.472	0.408668	0.817849	-10.5336	3.70733183547171e-215	1.56927595534235e-212	down
Seita.9G237000	771.53	604.003	636.113	0.57011	0.352285	0.644588	-10.5277	0	0	down
Seita.7G278800	35.7439	28.4851	27.5651	0	0	0	-10.4814	5.76798877267131e-41	1.14524573816051e-39	down
Seita.9G183400	2.03614	1.79394	3.72079	0	0	0	-10.4787	5.82649907914694e-18	4.1699230238825e-17	down
Seita.9G466400	1.27363	1.28699	2.65142	0	0	0	-10.444	2.36768440669241e-17	1.62674567081311e-16	down
Seita.8G104900	2.40999	7.91957	0.802698	0	0	0	-10.4432	1.50911908823556e-08	5.22732936552373e-08	down
Seita.7G279400	1668.81	1136.34	966.016	0.252897	1.03598	1.18649	-10.4305	1.61171632611194e-111	1.54846706370893e-109	down
Seita.6G002400	27.9708	20.2602	20.8796	0	0.063406	0	-10.4266	5.88215411879855e-21	5.03960326628774e-20	down
Seita.5G070300	21.4769	21.6571	33.6567	0	0	0.065498	-10.4256	1.17927035617215e-31	1.66874754325194e-30	down
Seita.9G436600	3.84797	2.84863	2.14275	0.0059	0.003754	0.012765	-10.3752	1.64550593339902e-17	1.14238868069373e-16	down
Seita.5G195800	128.448	110.231	114.793	0.264576	0	0.0907069	-10.3379	3.37880581042999e-101	2.68165166590295e-99	down
Seita.2G256500	40.7469	34.9411	27.4495	0	0	0.099134	-10.3295	1.45095442880747e-72	6.73736502419393e-71	down
Seita.1G007200	81.5226	72.9579	83.664	0.182585	0	0.12575	-10.2916	1.19962378019589e-121	1.3527958203931e-119	down
Seita.5G412100	35.1471	33.3736	27.2258	0	0	0.082149	-10.2854	9.70036649196209e-36	1.60885067649481e-34	down
Seita.2G312300	47.1656	36.6636	55.3896	0	0.0189951	0.0937005	-10.2809	6.35172784265821e-74	3.04622192283282e-72	down
Seita.J019200	3.32385	4.89781	7.09682	0	0	0	-10.2677	1.08342043977698e-16	7.11568715641245e-16	down
Seita.7G179200	46.82	42.3688	42.3762	0	0	0	-10.2674	1.03501324232067e-63	3.76458677066747e-62	down
Seita.2G323800	941.027	885.468	675.905	1.67577	0.467394	0.615144	-10.2497	2.00229525532082e-189	6.15589868654266e-187	down
Seita.9G266700	22.9693	17.3585	19.0403	0	0	0	-10.2152	5.64070643061716e-42	1.15591270593575e-40	down
Seita.5G197500	28.7642	22.7805	18.0229	0	0	0	-10.1729	4.1504756819584e-38	7.51537155876992e-37	down
Seita.7G135000	7.11703	4.71518	4.12564	0	0	0	-10.1619	2.25618615528839e-16	1.44859153742598e-15	down
Seita.9G046700	31.7464	27.3539	32.9088	0	0	0.032928	-10.1511	2.71627575306533e-61	9.39979454025819e-60	down
Seita.5G016800	1.90816	1.17343	1.34244	0	0	0	-10.1509	4.35673856112443e-17	2.94145314735925e-16	down
Seita.7G019800	6.89022	4.98066	4.90634	0	0	0	-10.1399	2.45002959487126e-12	1.18493151808917e-11	down
Seita.4G248300	90.3668	73.4197	62.562	0	0	0	-10.1346	8.42896485505312e-89	5.42257217007789e-87	down
Seita.1G322800	293.456	271.04	292.302	0.712328	0.033631	0.397535	-10.1317	1.60196448119886e-97	1.17855356681045e-95	down
Seita.3G136400	2.42107	2.96828	6.52145	0	0	0	-10.1207	9.35947380263361e-14	5.03707667870868e-13	down
Seita.9G102900	278.263	256.038	248.646	0.09357	0.25216	0.501264	-10.0843	3.78356767450695e-145	6.03861535897948e-143	down
Seita.6G003900	37.8224	15.6303	7.81006	0	0	0	-10.0756	1.48975436308783e-30	2.02095939074343e-29	down
Seita.5G395300	145.668	86.1965	250.059	0	0.152136	0.373563	-10.0507	9.60393114341554e-16	5.9177640697413e-15	down
Seita.4G137800	68.9472	84.6266	57.8808	0	0	0	-10.034	2.43547969089283e-69	1.04300667642092e-67	down
Seita.8G118500	38.7966	25.5516	21.9364	0	0	0	-9.98597	2.33047602994789e-12	1.12916744204857e-11	down
Seita.2G202200	185.059	172.843	180.335	0.131876	0.077242	0.425568	-9.97632	1.01006898626113e-127	1.25004596956479e-125	down
Seita.6G233600	2.78647	1.68653	2.69934	0	0	0	-9.93748	6.6757184258934e-14	3.63628698368274e-13	down
Seita.J016700	19.8336	13.438	11.2599	0	0	0	-9.92301	1.17978205237394e-30	1.60867854358943e-29	down
Seita.9G140100	253.946	270.66	220.937	0.632489	0.131022	0.319122	-9.90724	6.51621797006344e-199	2.29300214761016e-196	down
Seita.J002400	111.705	103.256	117.164	0.531226	0	0	-9.89688	1.39641168464596e-73	6.65334356826339e-72	down
Seita.7G015100	9.27527	4.54989	4.88052	0	0	0	-9.86003	5.40816390236081e-15	3.17181211036651e-14	down
Seita.5G262300	34.087	31.9681	35.7761	0	0.058298	0.141492	-9.85443	1.11510647729481e-28	1.39960957809839e-27	down
Seita.8G057400	3.5749	2.66929	4.19476	0	0	0	-9.85292	1.39926339439278e-17	9.75609595608255e-17	down
Seita.9G167400	2.31949	1.35285	2.72798	0	0	0	-9.85037	7.22438924025098e-14	3.92198395055782e-13	down
Seita.2G109800	616.677	599.361	562.528	0.522991	1.01475	0.837201	-9.8422	6.33111658447002e-234	3.69825844165232e-231	down
Seita.1G108500	2.37488	1.39171	0.878695	0	0	0	-9.82131	1.00458573702492e-14	5.78260457652481e-14	down
Seita.9G092700	62.6484	48.4421	57.5645	0.242647	0.073717	0.089811	-9.81761	6.46961478783847e-219	2.90704675551382e-216	down
Seita.6G068400	13.6103	16.9814	41.8994	0	0.017253	0	-9.79598	8.16688682403125e-09	2.90288747072509e-08	down
Seita.4G082500	6.24042	10.2767	2.51369	0.048997	0	0	-9.79121	2.06456761876084e-19	1.62620891157357e-18	down
Seita.2G217800	74.5642	73.4482	75.7524	0	0.068794	0.130084	-9.77906	3.62936690834837e-117	3.85465161062294e-115	down
Seita.6G135000	9.19832	9.27885	5.06704	0	0	0.03429	-9.76845	7.22100791765067e-13	3.64318497583042e-12	down
Seita.3G110500	60.4306	46.5861	39.3028	0	0	0.20911	-9.74924	2.24279241713259e-26	2.53601386477707e-25	down
Seita.2G046600	86.8706	68.4899	124.118	0.084342	0	0.194603	-9.73821	8.64041836442188e-70	3.79489773187473e-68	down
Seita.9G096100	373.387	269.817	213.46	0.546036	0.404836	0.487186	-9.73063	4.26819894446267e-304	5.66642211686005e-301	down
Seita.6G050900	84.6288	74.9418	93.1135	0.251384	0.073572	0	-9.72088	2.32526643800427e-107	2.06425704725808e-105	down
Seita.4G236300	1.58612	1.89004	1.36793	0	0	0	-9.69996	4.08399769062858e-13	2.09965359180055e-12	down
Seita.6G251800	725.055	700.002	657.126	0.952429	0.813621	1.22831	-9.68537	0	0	down
Seita.9G182600	7.8296	14.4418	9.82229	0	0	0	-9.66258	9.68726455095622e-22	8.62872631106369e-21	down
Seita.2G232400	20.2811	15.0073	18.7197	0	0	0	-9.65592	1.30445831379837e-51	3.48894816585247e-50	down
Seita.3G321700	0.781701	1.33621	1.43786	0	0	0	-9.64971	3.63049404716948e-14	2.01780855634023e-13	down
Seita.4G006200	4.622	6.31822	9.75725	0	0	0	-9.63252	2.75248692955672e-15	1.64568855172084e-14	down
Seita.1G028200	3.46931	5.08298	3.75257	0	0	0	-9.63093	2.04325244720761e-11	9.15295616956944e-11	down
Seita.6G004000	4.89274	7.014	3.62339	0	0	0	-9.62637	5.00163789697728e-20	4.1011464923362e-19	down
Seita.1G050700	85.0365	73.6577	77.3789	0	0	0	-9.59669	2.90017797624528e-44	6.34023189761945e-43	down
Seita.3G069900	38.2061	35.0192	24.3587	0	0	0	-9.59608	1.09481176705525e-75	5.50364324963556e-74	down
Seita.9G488900	69.6841	50.1858	48.4793	0.185758	0.055743	0.073439	-9.5958	3.95958173903355e-66	1.54196671802604e-64	down
Seita.2G163700	135.735	104.995	101.437	0.143922	0.132728	0.26231	-9.5789	8.8127272155308e-88	5.54726990913811e-86	down
Seita.5G432600	123.687	89.9341	65.7763	0.305428	0.137776	0.147637	-9.56811	2.11146686395134e-33	3.19200893868668e-32	down
Seita.8G250500	1.50389	1.33916	1.57731	0	0	0	-9.56161	1.03666276500365e-14	5.96254615546704e-14	down
Seita.1G208100	2.01513	1.14035	1.35837	0	0	0	-9.55857	9.09584714941906e-15	5.24609809820463e-14	down
Seita.9G449200	527.284	432.973	321.406	0.983106	0.492343	0.696734	-9.54551	4.57758450608036e-200	1.6359931094773e-197	down
Seita.2G265500	2.26439	2.06747	2.56357	0	0	0	-9.50096	3.05795716433599e-15	1.82310175339378e-14	down
Seita.1G366500	1293.77	1044.44	690.374	0.995967	1.34494	3.27671	-9.4812	1.33746794389645e-64	4.99532304825879e-63	down
Seita.7G014700	7.39713	0	1.23568	0	0	0	-9.47517	0.000186139936574347	0.000413051901498781	down
Seita.7G225300	96.0078	81.8992	79.0253	0.120988	0.142295	0.140057	-9.47031	2.34734764520136e-76	1.19440736364802e-74	down
Seita.9G458800	125.043	115.871	130.166	0.312568	0.090277	0.289572	-9.45597	0	0	down
Seita.6G244900	1.86919	0.948515	1.84429	0	0	0	-9.42649	6.26355057512192e-12	2.93690033147513e-11	down
Seita.9G078500	822.981	570.035	543.243	0.646901	1.23011	1.63576	-9.4214	2.06100456930285e-102	1.66671933801262e-100	down
Seita.2G165200	6.60453	2.99722	1.54404	0	0	0	-9.41141	8.5754356543551e-10	3.32840862666776e-09	down
Seita.4G075600	44.5853	37.7264	38.5598	0.121584	0	0.078292	-9.40766	2.1605213120235e-59	7.08219371046805e-58	down
Seita.4G116400	1.40933	1.67219	1.10308	0	0	0	-9.39998	6.73452854432763e-14	3.66695330339629e-13	down
Seita.3G312200	53.2621	39.7925	38.1105	0	0	0	-9.39921	1.38993501282069e-41	2.81134570079322e-40	down
Seita.1G308800	20.2224	10.441	8.95097	0	0	0	-9.38115	7.75917126019074e-37	1.33700362829729e-35	down
Seita.7G024300	12.1021	12.3776	24.4952	0.040188	0	0.069656	-9.36337	4.68514761251083e-47	1.11614279215827e-45	down
Seita.9G552800	103.152	137.63	175.832	0.107119	0.368596	0.308516	-9.33626	2.80796090233767e-149	4.74058462858823e-147	down
Seita.8G058600	137.632	116.224	137.853	0.362599	0.119572	0.309204	-9.32866	2.24483310344427e-249	1.63912101130742e-246	down
Seita.3G332300	4.36401	4.01394	4.68346	0	0	0	-9.32465	1.51305781892037e-18	1.12676898820008e-17	down
Seita.2G066600	23.1321	23.932	24.4742	0	0.025903	0.062335	-9.32364	1.34625583522194e-57	4.24164985753261e-56	down
Seita.8G142800	48.5187	57.0353	55.5649	0.098951	0.077927	0.140061	-9.30051	1.74797676796224e-73	8.28785023731709e-72	down
Seita.3G225700	2.50002	2.27762	2.50504	0	0	0	-9.26982	8.25159144476189e-12	3.82364320684056e-11	down
Seita.1G229100	40.2874	34.7373	44.9139	0	0.085221	0.133361	-9.25218	1.68542685939448e-111	1.61397581253556e-109	down
Seita.8G188100	0.975035	0.568349	0.225324	0	0	0	-9.25013	1.32802218959526e-11	6.05393227587149e-11	down
Seita.6G069100	31.7466	18.6076	18.3179	0	0	0	-9.24736	6.49200442333015e-39	1.21157810346456e-37	down
Seita.1G013100	1.8939	1.54185	0.925899	0	0	0	-9.2444	6.86101995539759e-13	3.46755164971963e-12	down
Seita.5G074700	1.89092	1.16717	1.16389	0	0	0	-9.23421	1.68202747130082e-11	7.60126510200884e-11	down
Seita.8G013600	1298.31	1827.45	1541.04	2.83076	0.5324	6.7371	-9.22825	7.54589958978861e-55	2.20172916402553e-53	down
Seita.J014200	5.85623	3.88891	2.94335	0	0	0	-9.20899	7.75393165615111e-14	4.1993154437457e-13	down
Seita.2G405900	113.461	88.2202	102.409	0.65633	0.053834	0.082703	-9.19859	3.01395844375986e-67	1.21754750023367e-65	down
Seita.8G251200	136.372	113.091	144.664	0.334009	0.180985	0.263855	-9.1613	0	0	down
Seita.9G534200	142.738	112.269	129.55	0.08911	0.186485	0.155375	-9.15941	5.9712821476797e-152	1.06343437614196e-149	down
Seita.9G572300	0.681526	0.616136	1.17172	0	0	0	-9.15446	3.11290478809222e-13	1.61460859786556e-12	down
Seita.2G243100	1.61761	1.32747	1.73758	0	0	0	-9.13512	6.57291855327704e-14	3.58296439316093e-13	down
Seita.9G064200	187.172	161.555	154.412	0.30504	0.460039	0.305364	-9.10498	2.65624576023285e-153	4.84881061994505e-151	down
Seita.6G112800	61.4327	40.082	42.7237	0.296431	0.114319	0.074754	-9.08661	2.21403654292201e-67	9.01887940155136e-66	down
Seita.5G127500	203.654	268.456	212.311	0	0.66509	0.283328	-9.08301	5.8272205134558e-66	2.26323975447478e-64	down
Seita.1G126100	7.02702	5.69462	5.47368	0	0	0	-9.0805	1.1399430948378e-12	5.64980790275373e-12	down
Seita.5G044300	21.9829	19.7556	21.5036	0	0.113836	0	-9.07996	3.38273565065023e-60	1.13955663377787e-58	down
Seita.4G234700	1.50244	0.813479	1.18537	0	0	0	-9.07781	7.89970237719707e-13	3.97086099698775e-12	down
Seita.7G291800	1.58989	1.58733	0.711938	0	0	0	-9.07029	2.67276470915412e-13	1.39423895088881e-12	down
Seita.7G217800	63.3667	52.3727	70.4697	0.153532	0	0.209653	-9.05513	4.30187920878001e-106	3.72833786501003e-104	down
Seita.4G207000	1056.75	820.668	878.548	1.78477	2.15659	2.86955	-9.04776	3.93677044203073e-161	7.82185403404023e-159	down
Seita.3G252800	0.752244	0.606714	1.98036	0	0	0	-9.04071	4.36094565889574e-11	1.89736540830281e-10	down
Seita.4G156200	10.1425	7.79282	4.45195	0	0	0	-9.04016	3.37080947637954e-31	4.69486086679147e-30	down
Seita.1G134400	0.776185	0.79662	0.43661	0	0	0	-9.03862	3.07470107591701e-13	1.59592668072344e-12	down
Seita.9G143000	3.31826	3.34693	2.47071	0	0	0	-9.03572	9.76635103293691e-14	5.24927888514885e-13	down
Seita.2G335600	323.037	487.456	726.676	2.77558	0.38116	1.08826	-9.03187	2.65679260180409e-72	1.22974550746263e-70	down
Seita.1G363900	90.5361	84.3562	77.591	0.200735	0.185359	0.231809	-9.02462	1.10986020659787e-118	1.20058100200385e-116	down
Seita.6G247600	62.7591	56.0478	72.5104	0.135545	0.047961	0.261334	-9.01347	6.73622693365286e-79	3.56422065310143e-77	down
Seita.3G270200	30.2707	28.622	32.9891	0.171073	0	0.050951	-9.00734	2.79549875164636e-96	2.02600823918946e-94	down
Seita.4G116600	7.10063	1.67987	1.27775	0	0	0	-8.99988	1.05358949510398e-13	5.64834588537112e-13	down
Seita.5G326400	301.136	237.321	273.548	0.712999	0.500119	0.865973	-8.99651	1.51370791230129e-227	7.49336728721759e-225	down
Seita.4G288600	108.869	88.4043	82.2157	0.384261	0	0.362511	-8.99173	1.90416377195118e-87	1.19089745797383e-85	down
Seita.4G180200	16.3559	13.9878	23.3459	0	0	0.135526	-8.98835	3.15165151865586e-26	3.54858465325295e-25	down
Seita.8G250600	2.86942	2.48976	3.88276	0	0	0	-8.98207	3.00759849863674e-13	1.5624854028759e-12	down
Seita.9G067500	2.39644	1.00546	2.21435	0	0	0	-8.97917	1.9964762782824e-06	5.6225130324746e-06	down
Seita.J020800	48.0959	42.7406	45.4201	0	0	0	-8.97455	4.49057640145768e-117	4.75203858541212e-115	down
Seita.4G198800	1.45463	0.997921	0.5346	0	0	0	-8.96923	4.43152144318919e-11	1.92721034531308e-10	down
Seita.7G301100	651.52	851.384	748.656	2.11031	0.169675	3.87739	-8.96413	9.76242990817679e-40	1.85632350474036e-38	down
Seita.9G041900	29.8771	29.1448	19.7786	0.1898	0	0.125691	-8.95954	5.59168817163539e-41	1.1117524603741e-39	down
Seita.2G308600	152.438	122.771	125.963	0.804745	0.049929	0.285127	-8.95822	5.45517795602622e-56	1.63080227801083e-54	down
Seita.3G239400	66.6104	55.2634	58.7808	0.303525	0	0	-8.95604	1.03436638066497e-44	2.29564885107004e-43	down
Seita.3G067200	9.41909	9.58097	12.8373	0	0	0.063405	-8.94616	5.64927800205267e-45	1.26242129002259e-43	down
Seita.1G203000	82.9573	62.4328	52.557	0.140266	0	0.265861	-8.94113	6.61025190408267e-68	2.73464061420032e-66	down
Seita.8G153200	10.5741	8.85154	7.88033	0	0	0	-8.93568	5.76612509401467e-29	7.35741440021347e-28	down
Seita.5G413400	110.291	94.6718	91.6218	0.264247	0.15012	0.300588	-8.91882	1.05385563396653e-155	1.98580396782325e-153	down
Seita.6G208100	27.8697	23.1839	31.3064	0.068359	0.040368	0.091533	-8.90479	8.4598199429891e-56	2.51615031644483e-54	down
Seita.2G325200	0.611887	1.00307	2.23048	0	0	0	-8.9012	2.28868475102445e-07	7.09312558607503e-07	down
Seita.3G110100	10.1102	6.9855	8.53415	0	0	0	-8.89583	1.02240860955283e-23	1.01397243664549e-22	down
Seita.9G296100	13.2168	9.06511	10.1249	0	0	0	-8.89479	5.75905509181027e-42	1.17790421615198e-40	down
Seita.2G342700	0.80204	0.49261	0.8098	0	0	0	-8.8936	1.38409285149648e-12	6.81706575272472e-12	down
Seita.J005400	44.2359	40.7434	41.8104	0.257975	0.0948	0	-8.89121	1.9198268764928e-57	5.99704637237704e-56	down
Seita.2G158100	21.0144	15.9924	12.5208	0	0	0	-8.88221	3.92925020270161e-65	1.49041052818579e-63	down
Seita.4G185000	2.9418	2.18382	2.21334	0	0	0	-8.88029	1.11922245412963e-17	7.85607551496376e-17	down
Seita.1G348600	18.3679	16.0688	20.2911	0	0.043301	0	-8.86581	2.6450640691568e-41	5.31688824968085e-40	down
Seita.9G422600	19.0706	11.9033	15.3039	0	0	0	-8.84289	1.37201915999438e-40	2.68763002052018e-39	down
Seita.4G151300	0.138039	0.187029	0.183618	0	0	0	-8.81603	2.71566169254252e-11	1.20450009193757e-10	down
Seita.1G041900	3.87561	2.77547	3.2439	0.049042	0	0	-8.81553	2.09049853655845e-16	1.34516833569646e-15	down
Seita.5G114700	42.9728	38.6193	38.3954	0	0.0529558	0.211307	-8.81323	4.54326425656019e-99	3.45560206097275e-97	down
Seita.3G394500	1.34958	1.14418	0.998399	0	0	0	-8.80187	1.66270240159892e-10	6.8620247341387e-10	down
Seita.9G131200	62.542	47.9623	85.9471	0.350729	0.175332	0.033019	-8.78549	1.81345304934521e-81	1.00886710880429e-79	down
Seita.9G178400	1008.38	847.677	1027.51	5.52909	1.16867	2.23153	-8.77844	1.30622373143241e-128	1.65155309627474e-126	down
Seita.3G304400	67.7141	63.5667	63.4176	0.482596	0.058016	0.158161	-8.77762	1.66037983068162e-118	1.7894728308014e-116	down
Seita.1G375200	2.30562	0.97622	1.5075	0	0	0	-8.77522	2.7623137446813e-10	1.12085159128795e-09	down
Seita.2G017600	8.32457	16.8091	9.47596	0	0	0	-8.76533	5.12030198925026e-24	5.16219054884474e-23	down
Seita.8G240100	0.758077	0.51034	0.512563	0	0	0	-8.76408	1.60135074708589e-11	7.25073263687976e-11	down
Seita.6G203200	38.5385	40.0718	49.9787	0.140779	0	0.279976	-8.73779	1.10492722563085e-64	4.13208828156213e-63	down
Seita.4G174100	3.00922	2.43832	2.61669	0	0	0	-8.73696	8.39923619167521e-12	3.89020760308053e-11	down
Seita.7G111300	75.5254	56.8832	76.2229	0.400075	0.04904	0.192041	-8.73177	1.24831275052873e-86	7.51741659890567e-85	down
Seita.9G008400	186.05	160.781	160.204	0.652174	0.371853	0.546091	-8.73	2.54363877632916e-196	8.84429258812449e-194	down
Seita.9G003800	78.4834	83.8861	76.2598	0.467036	0	0.160125	-8.72634	1.12621745826523e-59	3.72097661804894e-58	down
Seita.2G244000	5.30496	4.2277	3.12793	0	0	0	-8.72355	3.89493017733401e-28	4.7838194150292e-27	down
Seita.3G137000	0.790524	0.704042	1.03157	0	0	0.002291	-8.69746	3.47611033873608e-12	1.66219310189039e-11	down
Seita.6G189400	11.9094	10.7313	8.87801	0	0	0.100633	-8.6911	8.51003272601844e-40	1.62240552107585e-38	down
Seita.7G216000	2.67958	1.94955	1.44573	0	0	0	-8.68812	1.25700688862776e-15	7.69028072814223e-15	down
Seita.6G105200	69.8772	52.545	58.3842	0.18342	0.268065	0.122662	-8.68519	2.62275769782938e-59	8.57815051293423e-58	down
Seita.3G099000	2.00327	0.831808	0.8302	0	0	0	-8.68403	1.71449858036955e-11	7.74201608485677e-11	down
Seita.8G155000	60.1311	46.7417	56.9639	0	0	0.347369	-8.68168	2.35111153378903e-17	1.61573916629121e-16	down
Seita.6G174300	3.27883	0.830269	1.41368	0	0	0	-8.67339	7.55130998869001e-07	2.22329748830311e-06	down
Seita.7G072700	80.657	58.9954	100.511	0.117364	0	0.541075	-8.66764	7.68303667083112e-42	1.56593476653848e-40	down
Seita.5G208500	0.817326	0.373948	0.146475	0	0	0	-8.64779	1.91209261802258e-10	7.84140537694266e-10	down
Seita.3G167500	1.72191	2.38589	3.52567	0	0	0	-8.64636	3.60966007983689e-11	1.5825178918012e-10	down
Seita.2G352900	268.459	172.7	208.199	0.506621	0.927633	0.686585	-8.62943	2.60965123630127e-44	5.72222850290175e-43	down
Seita.J021200	2.19316	2.28602	2.14446	0	0.026212	0.028126	-8.6241	6.90699352688015e-11	2.95275995227735e-10	down
Seita.4G128100	0.880362	1.02264	0.986758	0	0	0	-8.61833	1.64823834203251e-10	6.80521589705169e-10	down
Seita.7G179100	127.32	124.025	119.841	1.4281	0	0	-8.61334	5.43714015660934e-28	6.65002313878094e-27	down
Seita.2G085800	1.45117	1.79027	1.49868	0	0	0	-8.61128	2.21090889815762e-12	1.0730145594631e-11	down
Seita.3G014700	76.6777	61.3897	75.2397	0	0	0.232434	-8.61057	2.90813378352883e-25	3.11469979521549e-24	down
Seita.8G209900	3.2231	6.05117	6.2149	0	0	0	-8.59831	1.08822634479259e-20	9.19937101370687e-20	down
Seita.5G108500	2.30314	1.61436	2.01495	0	0	0	-8.58755	2.05999060911717e-11	9.22227862055259e-11	down
Seita.5G256300	36.5016	20.7439	23.9668	0	0.118199	0	-8.58639	2.07568605056533e-44	4.56510259629982e-43	down
Seita.3G038000	317.4	242.905	119.769	1.5625	0.458822	1.26469	-8.57688	6.04739422319851e-58	1.91776594003213e-56	down
Seita.7G173300	27.8156	24.5339	21.971	0	0.061543	0.193137	-8.57216	1.9950333024043e-73	9.44391210102468e-72	down
Seita.4G151200	0.785369	0.733271	1.41247	0	0	0	-8.57193	1.30300978892e-11	5.94640732890413e-11	down
Seita.1G029900	9.6384	71.0951	0.804715	0	0	0	-8.56867	0.00574130649063183	0.0103618821400163	down
Seita.9G372400	8.43771	2.85278	8.29094	0.072684	0	0	-8.5518	8.57551591312101e-09	3.04147047085034e-08	down
Seita.9G120100	284.454	239.832	250.821	0.709575	0.472525	1.53079	-8.55057	1.98458612897261e-105	1.68011034982328e-103	down
Seita.5G374200	17.187	17.8815	18.5661	0	0	0	-8.54357	7.59834896294734e-65	2.85617732510686e-63	down
Seita.4G130100	0.515806	0.480903	0.668928	0	0	0	-8.53269	5.71896860237179e-12	2.68802568344823e-11	down
Seita.2G031300	1989.84	1431.04	1388.8	4.65381	4.93558	7.30686	-8.51748	7.46929295318068e-81	4.07767550062707e-79	down
Seita.9G535000	10.2047	7.79179	9.96845	0	0	0.080514	-8.51164	2.35632166000302e-76	1.19688846476014e-74	down
Seita.7G008900	2.85265	2.34594	1.44413	0	0	0	-8.49368	2.76369453865942e-09	1.0242256869766e-08	down
Seita.9G044500	22.5824	23.166	30.4469	0	0.111595	0.098342	-8.49203	6.0361285287797e-72	2.78071302744588e-70	down
Seita.8G035100	6.43627	7.29002	10.7245	0	0	0.022243	-8.48567	2.98223214835441e-24	3.03597261613758e-23	down
Seita.1G240900	0.550347	0.522834	0.406157	0	0	0	-8.4747	1.23091750693752e-11	5.6314861568177e-11	down
Seita.2G094800	85.7446	60.4283	58.6626	0.352556	0.013889	0.319802	-8.47155	5.48258241565554e-55	1.60450685986023e-53	down
Seita.2G325000	1.49293	0.616708	1.3596	0	0	0	-8.46972	6.22526687845318e-11	2.67345051785005e-10	down
Seita.9G306500	13.4376	13.3487	16.9298	0	0	0.061361	-8.46217	1.8730241669373e-53	5.23943236465525e-52	down
Seita.8G061900	0.837657	0.477325	0.393855	0	0	0	-8.45684	2.04839193866315e-11	9.1745718988705e-11	down
Seita.1G244900	121.202	157.478	151.92	0.593439	0.294736	0.73303	-8.44984	2.75551108290388e-69	1.17833399997619e-67	down
Seita.5G260200	4.532	4.99061	1.59658	0	0	0	-8.42294	1.52268277541704e-07	4.81049170596056e-07	down
Seita.J020400	25.8416	24.3957	22.9079	0.040339	0	0.091925	-8.41839	2.68920573674645e-27	3.17348007891529e-26	down
Seita.4G054800	0.7656	0.662154	1.0622	0	0	0	-8.41755	5.52222912007813e-11	2.38203730483122e-10	down
Seita.1G234400	0.525023	0	0.192046	0	0	0	-8.41493	2.05608953292716e-10	8.41302983863876e-10	down
Seita.5G040100	450.222	344.737	361.86	1.60609	1.28513	1.65653	-8.39908	2.86500563935493e-110	2.64804492748859e-108	down
Seita.4G122900	0.774783	0.650568	0.718492	0	0	0	-8.38927	6.56405714911749e-11	2.813153589938e-10	down
Seita.J019900	1.01897	0.94949	1.2661	0	0	0	-8.37824	1.30733852544244e-11	5.96519311473515e-11	down
Seita.7G008800	1.24208	0.690658	0.054176	0	0	0	-8.36606	0.00144176005674951	0.00284465891896798	down
Seita.2G436300	454.488	619.925	799.703	4.73137	0.127353	3.09879	-8.36255	6.82991923012846e-34	1.05545741245694e-32	down
Seita.1G303500	0.884522	1.00362	0.939479	0	0	0	-8.34015	6.5846264981531e-11	2.82155496085032e-10	down
Seita.8G096800	8.80786	6.07965	22.2007	0.112785	0	0.012282	-8.32676	8.33816499556081e-18	5.89810571628348e-17	down
Seita.4G234800	15.376	14.7433	11.4562	0	0	0.128335	-8.32064	4.94916380978095e-26	5.50667532922942e-25	down
Seita.J030100	1.84976	2.10665	2.63214	0	0	0	-8.31242	3.26686819998621e-09	1.2033726764661e-08	down
Seita.5G002900	691.962	574.535	915.196	4.68516	1.32363	2.98608	-8.31131	3.66388320609913e-169	8.16878143515551e-167	down
Seita.3G247100	47.5527	44.4619	50.6518	0.47278	0.0382775	0.200351	-8.31077	3.53956563715755e-111	3.35649654430067e-109	down
Seita.2G237600	3.13727	2.6439	3.71585	0	0	0	-8.30194	5.98809078661878e-12	2.81044781624256e-11	down
Seita.7G195300	52.2627	38.9964	33.9855	0	0	0	-8.28174	2.97048020689568e-96	2.14749543076243e-94	down
Seita.7G040700	85.3316	81.6201	70.3919	0.288857	0.210467	0.449625	-8.26715	7.95864144295595e-184	2.21379086308966e-181	down
Seita.7G017700	382.939	353.217	435.398	0.532057	1.68793	2.29666	-8.26641	1.79912419591952e-114	1.79341366519527e-112	down
Seita.5G336700	1395.07	932.683	827.85	2.73848	3.90363	5.99917	-8.24773	2.27796701257137e-111	2.16718509889811e-109	down
Seita.1G029600	0.935892	1.26368	1.47658	0	0	0	-8.2438	1.43380131924999e-10	5.94928755950198e-10	down
Seita.6G180200	0.46738	0.663839	1.19522	0	0	0	-8.24347	2.00388147562935e-06	5.64161415854805e-06	down
Seita.5G010900	0.829962	0.573768	0	0	0	0	-8.22357	2.43143601070759e-11	1.08254499336489e-10	down
Seita.1G366600	23.7245	18.5381	17.1518	0	0	0.163059	-8.2189	4.55345180250717e-20	3.74310911330782e-19	down
Seita.8G217200	1.25689	0.642365	0.406318	0	0	0	-8.2154	5.43202787720854e-11	2.34451364282001e-10	down
Seita.4G138700	102.413	99.8209	96.4619	0.596373	0.151317	0.538343	-8.21432	3.97643910232437e-143	6.14496597151259e-141	down
Seita.6G103300	28.3923	26.8424	30.3502	0.232554	0.173889	0.094329	-8.2134	6.12752284352577e-67	2.46171333825113e-65	down
Seita.2G145900	27.7833	23.9037	18.8715	0	0	0	-8.20326	7.07974036003936e-34	1.09348480537107e-32	down
Seita.1G000200	222.135	213.416	217.075	1.31489	0.693867	1.08694	-8.19702	0	0	down
Seita.4G091400	1.55212	0.949679	1.24132	0	0	0	-8.19037	4.36862050867566e-11	1.90042149533646e-10	down
Seita.9G247600	0.34882	0.646629	0.524292	0	0	0	-8.18851	3.39694291560915e-10	1.36414838080842e-09	down
Seita.1G195800	163.213	159.761	106.999	0.893157	0.0849708	0.896325	-8.18579	9.94713801232366e-65	3.73426812244135e-63	down
Seita.3G082000	1.14846	1.87692	0.270596	0	0	0	-8.18334	8.20794515078819e-08	2.65539935776551e-07	down
Seita.6G089300	7.41888	6.62204	4.56135	0	0	0	-8.18123	2.81443477804685e-33	4.23499209492089e-32	down
Seita.3G181900	16.9626	12.3883	17.7878	0.0869241	0	0.084188	-8.17979	3.41874470105782e-74	1.6559083993996e-72	down
Seita.1G030100	11.4061	7.18509	3.13097	0	0	0	-8.16137	5.0356077038526e-21	4.32828117146624e-20	down
Seita.6G186800	286.455	265.523	250.769	1.4276	0.813388	1.49393	-8.16034	1.5538638220312e-264	1.29667716143043e-261	down
Seita.3G174900	0.801274	0.853276	0.344245	0	0	0	-8.14795	2.20722008126143e-10	9.00744402869954e-10	down
Seita.3G068400	10.1301	13.3909	24.6714	0.202416	0	0	-8.14636	2.19966977346043e-38	4.04315639228815e-37	down
Seita.7G252000	1.60671	0.856508	0.78592	0	0	0	-8.12832	4.15008906264446e-13	2.13250617967376e-12	down
Seita.2G046100	148.806	138.952	137.335	1.09027	0.765767	0.980112	-8.12726	1.32819291551346e-239	8.25372989008546e-237	down
Seita.6G123900	97.3784	87.3288	107	0.106794	0.499447	0.653494	-8.12488	3.56327188415529e-83	2.02870335127726e-81	down
Seita.2G092900	0.083793	0.51457	0.754205	0	0	0	-8.12213	2.6060793154714e-07	8.0375669025315e-07	down
Seita.9G423600	52.725	43.3962	51.022	0.298298	0.152344	0.29825	-8.11564	5.36494126687741e-63	1.91090048270352e-61	down
Seita.1G227200	15.1567	8.79919	5.22074	0	0	0	-8.11509	2.02957812575247e-21	1.77744792560277e-20	down
Seita.1G308600	32.4561	18.5093	23.868	0.078557	0	0.238173	-8.10954	1.74989123021899e-08	6.01991438881107e-08	down
Seita.7G301200	34.299	19.7627	14.801	0	0	0.309008	-8.09663	2.98225481453888e-38	5.43034391323174e-37	down
Seita.8G095800	81.6514	62.6168	74.7616	3.1355	1.55655	1.87736	-8.08758	8.96593480729151e-151	1.56807220309319e-148	down
Seita.1G210800	133.277	102.581	88.6659	0.216394	0.379012	0.787834	-8.08429	2.15538081461288e-66	8.49557455497953e-65	down
Seita.5G259700	4.30332	5.5982	3.64121	0	0	0	-8.07862	7.57783343345905e-09	2.70338073886696e-08	down
Seita.4G236000	0.307805	0.198442	0.907932	0	0	0	-8.07015	6.73627626742009e-10	2.63523199762307e-09	down
Seita.4G133200	1.22449	0.564778	0.959303	0	0	0	-8.06443	1.16768021295976e-10	4.8846227413228e-10	down
Seita.J014100	5.16669	4.40106	3.326	0	0	0	-8.06119	1.0332654791374e-09	3.98502374873446e-09	down
Seita.5G072900	2.19051	1.22846	1.38372	0	0	0	-8.06012	1.0888111853573e-10	4.57369600039272e-10	down
Seita.2G003600	8.84626	8.03161	8.94618	0	0	0	-8.05846	6.04937933832772e-43	1.28032045169955e-41	down
Seita.5G253600	43.8317	44.0587	57.5948	0.173575	0.252061	0.256708	-8.05555	1.68601867245918e-128	2.12256669683255e-126	down
Seita.8G148100	4.74535	3.77857	3.93303	0	0	0	-8.05441	8.3437177919699e-11	3.53693709071212e-10	down
Seita.5G003100	27.6301	21.3017	24.1628	0.251678	0	0.145052	-8.04858	1.08370352685686e-22	1.01774047938612e-21	down
Seita.9G485800	0.592434	0.257299	0.360426	0	0	0	-8.04145	1.73604092657525e-10	7.15256698299949e-10	down
Seita.3G049400	161.884	149.336	161.354	1.35318	0.603506	0.58654	-8.03425	2.37977204411401e-211	9.7895777594983e-209	down
Seita.9G351900	3.51133	2.76772	3.22298	0	0	0.0332125	-8.03238	5.18290453291802e-20	4.24739317320248e-19	down
Seita.J020300	16.8843	13.5607	11.6049	0.119776	0.042221	0.0336	-8.03029	2.67573532651147e-37	4.68245666155904e-36	down
Seita.7G097300	512.244	671.775	518.127	4.5513	2.43444	2.14101	-8.02849	7.65128687084038e-228	3.85295061442474e-225	down
Seita.9G106700	0.825216	0.761412	0.842334	0	0	0	-8.02015	2.04833319772918e-09	7.68177551439089e-09	down
Seita.8G143900	10.6041	10.3063	7.11181	0.0852241	0	0.0546709	-8.00831	1.4722312661341e-15	8.96569194953685e-15	down
Seita.1G084800	1.84933	1.50781	2.76486	0	0	0	-7.99814	1.76371551666463e-11	7.95442234330202e-11	down
Seita.9G183200	0.462711	0.346998	0.800054	0	0	0	-7.99484	5.73975950433268e-09	2.07143402746873e-08	down
Seita.2G111300	6.114	6.02542	6.70668	0.0818945	0.0241401	0	-7.99388	2.59160315703537e-51	6.86868905694483e-50	down
Seita.8G072300	2.90858	10.1372	0.518117	0	0	0	-7.97914	2.06305184853412e-05	5.15709990928929e-05	down
Seita.8G250700	0.644877	0.452819	1.16389	0	0	0	-7.97894	1.90005557239646e-10	7.79532562199514e-10	down
Seita.7G074300	8.14362	7.07962	6.90224	0	0	0.125683	-7.97385	8.48373964213977e-24	8.44816173637832e-23	down
Seita.2G421700	25.3166	23.6675	21.3031	0	0	0	-7.95424	4.21967357740704e-89	2.73268306375449e-87	down
Seita.3G137100	1.69896	1.84719	3.9613	0	0	0	-7.94075	5.55206731108047e-12	2.61294279656344e-11	down
Seita.3G167600	0.381706	0.435043	0.343237	0	0	0	-7.93665	1.15954668224088e-10	4.85325421077106e-10	down
Seita.9G105900	60.0368	46.6506	47.6841	0.87055	0.159812	0	-7.93375	1.37279734513629e-54	3.96590425908957e-53	down
Seita.3G126900	19.6397	25.3176	31.7726	0	0.121236	0.149566	-7.91447	6.46133563170595e-76	3.27064523042003e-74	down
Seita.J029000	6.74855	41.5152	0.952435	0	0	0	-7.91137	9.47595875227046e-05	0.000218509653621951	down
Seita.5G250000	3.60933	3.24005	5.42593	0.053727	0	0.03149	-7.9112	9.5930793563032e-44	2.0693136540587e-42	down
Seita.2G040800	7.6644	6.02989	5.10924	0.126524	0	0.021507	-7.90253	2.38777963749609e-40	4.6215957503213e-39	down
Seita.1G064300	2.71151	2.12854	2.31938	0	0	0.0347638	-7.89471	2.91711851801175e-24	2.9738317820443e-23	down
Seita.6G133800	43.401	35.5484	37.3158	0.368192	0	0.290322	-7.88948	1.18810996440002e-151	2.09042938133924e-149	down
Seita.7G110500	43.6489	40.4958	38.6532	0.322121	0.159558	0.23274	-7.8887	1.22427851321092e-243	8.31569826403519e-241	down
Seita.4G168000	0.984529	1.91835	0	0	0	0	-7.88648	2.17883319911206e-08	7.43425014561519e-08	down
Seita.5G010700	72.8128	75.1568	74.3325	0.471891	0	0.727459	-7.87694	7.02063280364783e-67	2.80892633282387e-65	down
Seita.2G053400	2.91631	4.80242	52.223	0	0	0	-7.85831	9.97901988391492e-10	3.85423477584638e-09	down
Seita.5G322500	1.95672	1.2548	2.14284	0	0	0	-7.84668	7.74263691435353e-10	3.01559136361546e-09	down
Seita.2G388900	0.887359	0.447819	0.656106	0	0	0	-7.84583	6.7956605284571e-10	2.6573953280847e-09	down
Seita.3G232700	61.1334	50.0752	48.9227	0.431487	0.194605	0.324291	-7.8425	3.03274743946198e-161	6.06694893591548e-159	down
Seita.9G052000	0.336716	0.228388	0.115555	0	0	0	-7.84194	5.56446752785905e-10	2.19061063601805e-09	down
Seita.1G007900	23.1866	11.8714	19.1944	0	0	0	-7.83567	4.26823021515261e-23	4.09130948125901e-22	down
Seita.8G026800	7.39596	5.24701	4.6649	0	0	0	-7.83445	4.68389327839912e-51	1.23023804840111e-49	down
Seita.9G519800	27.0179	25.2797	26.2656	0.008818	0.033083	0	-7.82544	7.08882642763754e-35	1.14010657198243e-33	down
Seita.4G137900	29.0133	21.3398	20.439	0	0	0.130795	-7.81523	1.82254468361743e-47	4.39562861886163e-46	down
Seita.2G029500	70.0173	58.2478	88.0498	0.367572	0.237697	0.614728	-7.81226	1.87376187668483e-160	3.67295054579421e-158	down
Seita.8G085500	12.3123	7.34147	6.60472	0	0	0	-7.80084	1.49631662771626e-32	2.18296302426117e-31	down
Seita.5G076600	13.3236	8.29367	3.22508	0	0.090078	0	-7.79635	2.24215541804121e-21	1.95950428769388e-20	down
Seita.2G146000	1.2842	0.791736	0.603554	0	0	0	-7.79273	7.18702521730769e-10	2.80442812988518e-09	down
Seita.9G202300	51.0902	44.3258	43.2524	0.333478	0	0.428477	-7.79089	1.95640403852799e-32	2.84423557756531e-31	down
Seita.9G323600	0.257034	0.224243	0.151745	0	0	0	-7.78527	8.95002417008383e-10	3.46918853265612e-09	down
Seita.8G061000	0	0.308696	0	0	0	0	-7.78266	3.1460858076257e-09	1.16049164161813e-08	down
Seita.4G012600	4.09306	4.35864	6.04117	0	0	0	-7.7627	2.06050439934804e-24	2.11980105641981e-23	down
Seita.4G280300	13.2551	11.7443	12.462	0.067357	0	0.181275	-7.75593	1.33706604142066e-29	1.73949611900994e-28	down
Seita.J018300	12.6892	11.009	9.0559	0	0	0	-7.753	1.35840782904826e-43	2.92373010044307e-42	down
Seita.4G151000	72.7162	85.5923	61.9563	0.381082	0.170273	0.56166	-7.75253	2.85039012950032e-88	1.82169244009444e-86	down
Seita.5G097600	45.3772	44.3132	42.1634	0.120547	0.182123	0.406602	-7.75148	8.38489157233096e-95	5.92972223130921e-93	down
Seita.3G093600	0.989447	1.6543	1.11302	0	0	0	-7.74246	2.80037876760933e-11	1.23981601736495e-10	down
Seita.7G164700	93.5307	93.1758	95.1796	0.466892	0.281774	0.300016	-7.73434	2.36884959053312e-66	9.31184252903107e-65	down
Seita.3G324600	65.1445	49.3551	50.2172	0.196333	0.273461	0.438729	-7.72985	1.93438235461767e-65	7.44367660491676e-64	down
Seita.4G019900	0.260021	0.180351	0.249592	0	0	0	-7.72842	1.91629482843317e-06	5.40797207118723e-06	down
Seita.5G326900	10.4298	12.0327	20.8169	0.122775	0	0	-7.70988	2.59431504526011e-67	1.05239110454044e-65	down
Seita.9G004600	260.527	244.424	207.55	1.55422	1.3994	1.58918	-7.70984	0	0	down
Seita.2G337800	11.1001	10.9672	16.0401	0	0	0.205763	-7.70576	8.40620691390834e-28	1.01917843642391e-26	down
Seita.4G022100	15.847	13.5215	20.1832	0.078291	0.165697	0.009021	-7.70238	2.94181091625581e-41	5.90931715482004e-40	down
Seita.2G202500	17.5611	12.9576	11.5859	0	0.027165	0.118098	-7.69893	4.39758188602852e-47	1.04849121751212e-45	down
Seita.4G200400	1.07165	0.532379	0.786713	0.002786	0	0	-7.69028	1.83358655184219e-09	6.90568180782138e-09	down
Seita.6G005600	105.557	104.017	141.071	1.43448	0.306482	0.629495	-7.68272	1.03644670057726e-53	2.92478249118455e-52	down
Seita.3G144600	256.555	237.747	209.483	1.41201	0.89593	2.21629	-7.68056	1.41998191142767e-94	1.00177322915623e-92	down
Seita.5G017500	27.3983	22.942	23.4	0.232959	0.112438	0.263633	-7.67589	8.06064734931535e-51	2.10767526527711e-49	down
Seita.1G288400	36.3914	28.2756	39.3647	0	0.163686	0.346409	-7.67135	2.83651296198685e-57	8.8416258357257e-56	down
Seita.6G049900	50.933	46.8811	65.2912	0.472474	0.214091	0.404698	-7.66969	3.04547806926985e-146	4.94162655384247e-144	down
Seita.2G330500	185.187	172.122	243.087	1.59299	1.23992	1.09817	-7.66648	6.89508615404546e-184	1.93639212789621e-181	down
Seita.9G504100	72.4299	71.8733	67.1092	0.71834	0.288415	0.368241	-7.66207	5.31041917459512e-163	1.07709314466944e-160	down
Seita.3G345400	0.672703	0	0.632788	0	0	0	-7.65877	1.26479095459831e-08	4.41083575056155e-08	down
Seita.4G161600	157.758	157.424	164.788	1.50766	0.436897	1.30482	-7.6518	4.30497187042716e-95	3.05925336787266e-93	down
Seita.1G218900	73.0036	56.1851	46.9964	0.467728	0.18882	0.461891	-7.64692	7.69423030265977e-47	1.81669672150189e-45	down
Seita.J016500	1.02723	1.15369	1.20845	0	0	0	-7.62866	1.46996008733032e-09	5.59462135400791e-09	down
Seita.J017900	124.221	101.231	85.1452	1.40434	0.32965	0.462871	-7.62834	2.97405264359812e-73	1.39651375500917e-71	down
Seita.8G205000	0.480287	0.180799	0	0	0	0	-7.62591	5.28851895608411e-10	2.08703922646059e-09	down
Seita.7G039500	1.24097	0.885265	0.858038	0	0	0	-7.61509	4.71526804221289e-07	1.4190503215756e-06	down
Seita.7G097100	1052.85	1306.91	1267.8	13.9968	4.11546	7.72658	-7.5894	6.55791968068033e-81	3.60032255852689e-79	down
Seita.9G124200	105.017	96.5315	117.171	1.13831	0.721702	0.795127	-7.5813	1.99264386142036e-298	2.23842881771171e-295	down
Seita.1G281200	14.9178	12.3472	11.2516	0.503321	0.054595	0.319932	-7.57381	4.62851447780607e-42	9.5133724386546e-41	down
Seita.3G283900	111.242	107.281	103.007	1.17783	0.339151	0.747641	-7.57228	2.85322757490181e-92	1.90260771187573e-90	down
Seita.5G099500	54.0225	51.6596	44.9024	0.374844	0.284892	0.295397	-7.5686	3.84661907138659e-69	1.63534502500711e-67	down
Seita.4G006100	3.1608	2.14129	2.95309	0.195072	0	0.035524	-7.56666	5.47181667906259e-09	1.97840244794975e-08	down
Seita.3G203200	22.7317	25.452	26.0886	0	0.141843	0.156794	-7.56557	1.09934995338892e-114	1.10339223672269e-112	down
Seita.9G566700	145.595	132.915	124.976	0.372913	1.22079	1.07267	-7.56535	1.41785349772594e-42	2.96642171261329e-41	down
Seita.5G141000	1.22993	0.325899	0.957201	0	0	0	-7.55873	7.65582999746934e-09	2.72920574558876e-08	down
Seita.5G039100	70.3503	98.979	111.483	1.09177	0.466017	0.474489	-7.54811	1.59083851777811e-61	5.53138340342206e-60	down
Seita.6G150500	0.94402	1.30751	1.67111	0.037079	0	0	-7.54743	2.37374237793335e-05	5.88938953723236e-05	down
Seita.9G137400	49.896	46.9718	52.3459	0.40743	0.234104	0.535303	-7.54494	3.07135620912223e-102	2.46442584614926e-100	down
Seita.8G104100	29.3492	11.3265	15.1272	0.129645	0.047994	0.267206	-7.53868	2.6202702336032e-19	2.04955095642337e-18	down
Seita.2G102100	18.1471	15.9201	17.7912	0.07081	0.098381	0.16787	-7.53584	2.26541847801366e-67	9.21533112637115e-66	down
Seita.6G230800	24.6215	19.7305	16.2302	0.087265	0.0690994	0.0850806	-7.52987	4.92114385169078e-36	8.25570640300589e-35	down
Seita.1G192100	132.283	145.437	139.827	1.19827	0.908884	0.833598	-7.52885	3.43625506158823e-139	4.99316923302525e-137	down
Seita.4G011900	0.710413	0.633384	0.347113	0	0	0	-7.5176	1.93063778650859e-09	7.25435968487796e-09	down
Seita.9G366500	20.4863	19.9409	18.8288	0	0	0.331113	-7.51476	2.37218944587913e-38	4.34658325883261e-37	down
Seita.2G232500	8.87896	5.32827	7.43869	0.026938	0.043372	0.056349	-7.51283	6.53104061618644e-37	1.12871067027785e-35	down
Seita.6G015600	2.67237	3.03155	4.33793	0.059542	0	0	-7.508	2.9097942105393e-12	1.39895241987195e-11	down
Seita.1G125900	38.2767	37.3128	37.2642	0	0.203976	0.116585	-7.49746	1.42526867307533e-54	4.11342115953668e-53	down
Seita.9G528500	22.1833	17.6618	20.012	0.078939	0.13193	0.190454	-7.49734	3.81870549828967e-69	1.62584448234032e-67	down
Seita.1G056700	157.31	135.987	115.535	0.619446	0.439879	1.82098	-7.49438	1.75796931485822e-61	6.10523302961523e-60	down
Seita.7G260700	55.8059	47.9886	48.752	0.380118	0.254909	0.336276	-7.49027	2.7324227668919e-129	3.48497256561623e-127	down
Seita.9G360000	14.1537	10.9436	12.4762	0	0	0	-7.48629	2.78304176629064e-86	1.66908215334806e-84	down
Seita.9G011000	0.474726	0.420122	0.298362	0	0	0	-7.48609	9.97674541909742e-09	3.51539152437662e-08	down
Seita.3G086600	0.702583	0.251958	0.423954	0	0	0	-7.48511	5.95541158961698e-08	1.95218525586917e-07	down
Seita.2G302100	5.61419	4.07867	4.09882	0.026482	0.021628	0.04061	-7.48134	1.69712516042995e-66	6.71652229819479e-65	down
Seita.1G336500	30.3877	23.9039	29.2629	0.437743	0.068839	0.216624	-7.45172	2.32052527739213e-106	2.01713041002357e-104	down
Seita.1G034200	0.429788	0.328633	0.256359	0	0	0	-7.44571	1.06164733080456e-08	3.73180088949439e-08	down
Seita.4G091500	0.98766	0.885585	1.00731	0	0	0	-7.44074	4.70645960498974e-09	1.71121082637788e-08	down
Seita.9G570900	354.603	368.71	285.764	3.42293	0.338193	4.00356	-7.43531	4.13801143863333e-40	7.97222296096066e-39	down
Seita.1G288500	3.68337	2.5542	3.06242	0.029674	0	0	-7.43251	1.40478859118364e-33	2.14030570593117e-32	down
Seita.7G063100	0.829029	0.618952	0.800136	0	0	0	-7.43008	2.62081633879399e-08	8.88934883371919e-08	down
Seita.4G130700	0.856019	0.635475	0.44701	0	0	0	-7.4298	1.18974641934708e-07	3.79645183763468e-07	down
Seita.5G349600	1.47561	6.92249	5.52665	0.034282	0	0.061366	-7.4236	2.10776409187327e-19	1.65889156107094e-18	down
Seita.5G438900	443.355	390.211	345.524	3.35398	2.60837	3.48764	-7.41905	4.72052677400034e-228	2.46200759800407e-225	down
Seita.5G333000	53.1316	42.8153	45.5803	0.80557	0.044382	0.332887	-7.41885	2.82235990037451e-66	1.10499551756352e-64	down
Seita.5G143100	0.459771	0.369128	0.581346	0	0	0	-7.4175	1.33280484766379e-07	4.23122078105613e-07	down
Seita.9G002700	43.0524	34.5794	32.6839	0.173502	0.210244	0.420446	-7.41078	8.75501086189881e-134	1.16761462211634e-131	down
Seita.1G363700	16.6609	13.9091	13.1671	0.160728	0.032952	0	-7.40748	4.19370319030048e-35	6.79719695222564e-34	down
Seita.4G207100	0.190563	0.303663	0.317701	0	0	0	-7.39883	9.49700922494782e-09	3.35241900450872e-08	down
Seita.1G073000	18.2588	13.3151	14.5603	0.14625	0	0	-7.38533	1.41195000193696e-97	1.04402085333096e-95	down
Seita.6G252800	13.1588	11.9754	15.0544	0.129891	0.143382	0.066373	-7.38086	1.28960185378645e-150	2.22872197299059e-148	down
Seita.5G209700	76.2035	64.2851	61.1096	0.616014	0.452713	0.532053	-7.37934	5.41914619783787e-129	6.88160882609786e-127	down
Seita.3G075200	12.1616	11.3323	12.8679	0.149362	0	0.199173	-7.37318	1.4480758478872e-57	4.55263200099478e-56	down
Seita.1G235500	5.4644	4.12558	4.71412	0.14201	0.03289	0.01235	-7.3545	5.97295472103951e-74	2.86927777199672e-72	down
Seita.8G242300	7.175	6.93891	4.04499	0.137211	0	0	-7.35394	1.56624854701361e-21	1.38161948996154e-20	down
Seita.9G004200	174.252	167.992	193.212	3.36456	2.69326	3.08571	-7.34906	0	0	down
Seita.5G067400	25.7815	25.2448	24.2484	0.104474	0.263467	0.188288	-7.34884	1.68782081565218e-52	4.60711986567786e-51	down
Seita.5G142100	3453.39	4051.56	4425.19	33.3668	2.50759	60.3009	-7.3479	6.17995919367945e-31	8.53418762032131e-30	down
Seita.9G119800	21.364	8.21084	7.42037	0	0.188547	0.02328	-7.34582	6.01799439471803e-35	9.71628315569538e-34	down
Seita.5G306400	1.82582	1.34339	2.30391	0	0	0	-7.33686	1.40267436440768e-16	9.14462280385161e-16	down
Seita.1G291700	2.58382	1.4118	1.44251	0	0	0	-7.33054	1.10834715216663e-10	4.64907299631347e-10	down
Seita.5G035600	0.095841	0.898169	0.417518	0	0	0	-7.32654	1.95229427296745e-06	5.5028622689211e-06	down
Seita.5G258300	39.9934	35.4926	29.5224	0.163562	0.217002	0.373196	-7.32636	2.35189787429877e-67	9.55380823569459e-66	down
Seita.J019800	6.15229	6.12707	6.96652	0	0	0	-7.31433	4.57965087352791e-59	1.49116904195239e-57	down
Seita.9G041600	61.8475	55.0509	48.1363	0.790695	0.092711	0.488831	-7.31374	5.43953661057645e-57	1.67587073612981e-55	down
Seita.5G281000	6.96477	8.25495	5.28207	0.103925	0	0	-7.30374	1.66553434249782e-94	1.16935724858976e-92	down
Seita.7G081600	46.6996	37.6519	41.1988	0.467021	0	0.307065	-7.29947	7.78194170108846e-48	1.90357764877463e-46	down
Seita.1G089500	10.4309	3.79397	4.52623	0.003656	0.10218	0.058864	-7.29844	1.13834938900613e-20	9.60918225569427e-20	down
Seita.5G050600	0.277195	0.232801	0.151635	0	0	0	-7.29396	2.05485261864296e-08	7.03176103488049e-08	down
Seita.5G220400	6.0256	6.36206	7.10112	0.165961	0	0	-7.29306	2.55166757109213e-42	5.29307917250623e-41	down
Seita.3G056400	5.71446	6.16434	6.20075	0.204778	0.008972	0	-7.29021	3.29963957678764e-29	4.23988443111468e-28	down
Seita.5G293600	29.2127	28.137	37.1689	0.716272	0.056676	0.068483	-7.28999	2.19108064526237e-28	2.71855957545361e-27	down
Seita.3G238700	0.158409	0.347275	0.187885	0	0	0	-7.28985	6.30915260921344e-08	2.06536001185045e-07	down
Seita.3G344000	10.4857	6.93318	10.1975	0	0	0.165334	-7.28929	3.37621664318019e-19	2.62188671888763e-18	down
Seita.9G523800	3.78548	4.50732	4.27171	0	0	0	-7.28085	8.63897297243455e-20	6.97397688241835e-19	down
Seita.1G003200	201.53	190.073	168.766	3.7415	0.516034	0.906395	-7.27797	3.0015574043574e-60	1.01348540010481e-58	down
Seita.3G023400	7.82627	7.55257	7.64893	0.071742	0.032608	0.097231	-7.27494	6.82416523441409e-77	3.51522740743443e-75	down
Seita.1G013300	33.4358	32.4026	35.8505	0.317193	0.18287	0.295299	-7.2701	1.61704388037702e-31	2.2760964151408e-30	down
Seita.1G289300	66.2798	52.5358	67.9216	0.606027	0.434099	0.504638	-7.26469	7.22478200530923e-224	3.34943187347725e-221	down
Seita.1G180900	50.0922	48.8234	52.8852	0.323545	0.242985	0.638588	-7.26241	4.58277819526781e-111	4.3316894093588e-109	down
Seita.6G115400	1.57834	1.39626	1.93462	0	0	0	-7.26172	9.8737167429486e-12	4.54788905395521e-11	down
Seita.1G232800	0.447151	0.305633	0.34464	0	0	0	-7.26076	4.19617431015073e-08	1.39523751225606e-07	down
Seita.1G040900	248.41	222.878	134.597	2.41965	0.662527	1.95908	-7.26049	5.6221368470464e-113	5.51026009703638e-111	down
Seita.4G091100	454.145	351.768	497.893	5.84647	1.65336	4.38634	-7.25521	4.30955058107418e-78	2.25168235816518e-76	down
Seita.7G254200	42.0707	31.3561	30.1918	0	0.191062	0.553067	-7.2478	8.68942311609997e-61	2.95794849594326e-59	down
Seita.2G035000	0.755952	0.475878	0.389834	0	0	0	-7.24664	5.49027323853816e-09	1.98458428809386e-08	down
Seita.9G379800	81.4993	84.4522	135.504	0.974444	0	1.8059	-7.22905	3.21015485248867e-12	1.5385459923964e-11	down
Seita.1G093200	16.9257	10.8573	20.7981	0.139459	0.23131	0.054111	-7.22838	1.60198502574956e-33	2.43186988810122e-32	down
Seita.4G039400	20.306	21.6564	11.9392	0.368218	0	0.236582	-7.21973	7.2082217529516e-24	7.20994975131703e-23	down
Seita.3G360900	21.0309	16.7305	24.7824	0.574933	0.094076	0	-7.21316	1.97610591460916e-31	2.77481372346104e-30	down
Seita.2G341300	6.02206	6.0058	4.27896	0.044034	0	0.090442	-7.21258	9.21927694009938e-09	3.25910701512325e-08	down
Seita.1G072300	2.71705	2.36045	2.02821	0.060681	0.028694	0	-7.20724	3.65075331876658e-21	3.1602712561119e-20	down
Seita.7G025600	42.1002	44.2691	66.0058	0.328605	0.110588	0.870733	-7.20453	9.25238233497903e-44	1.99729734558561e-42	down
Seita.8G200200	1.23318	2.54712	3.15057	0	0	0.037778	-7.20215	3.84708431289856e-18	2.77779459893271e-17	down
Seita.5G438300	10.732	9.69289	5.42265	0	0.029727	0.15997	-7.201	3.66281550497166e-26	4.10986755488695e-25	down
Seita.2G280300	65.8026	70.6132	23.563	0	0	0.613945	-7.18896	1.41102447339853e-47	3.42006570909137e-46	down
Seita.8G132600	0.35532	0.26016	0.193852	0	0	0	-7.18632	1.10907218951332e-08	3.88960992304461e-08	down
Seita.2G283000	366.446	279.13	263.91	3.43161	1.7861	2.20309	-7.17986	1.99102927359963e-87	1.23991454145042e-85	down
Seita.6G128600	9.4777	6.09687	8.59705	0	0	0	-7.17692	2.0170347758956e-28	2.5047421215809e-27	down
Seita.J021700	3.74489	3.80777	3.71027	0	0	0	-7.17389	9.64118915657763e-07	2.80552168672076e-06	down
Seita.9G253500	18.1651	14.5203	19.2463	0.254969	0.136391	0.135836	-7.17029	2.35758716189107e-137	3.32647576025857e-135	down
Seita.8G049300	0.221148	0.159282	0.096098	0	0	0	-7.16631	2.8912835541012e-06	7.97862044261467e-06	down
Seita.2G073400	2.32532	1.7497	5.57177	0.049063	0.02898	0	-7.16574	3.81029282074063e-17	2.57907815562854e-16	down
Seita.2G104900	29.2184	31.1299	29.4296	0.232351	0.339331	0.221012	-7.16273	1.44528151694667e-194	4.69025969616237e-192	down
Seita.1G221300	222.365	181.009	183.986	1.87859	1.08159	2.56266	-7.16053	2.99047705379822e-125	3.56501482899121e-123	down
Seita.6G004100	0.66477	0.342257	0.55005	0	0	0	-7.15583	1.10399175433099e-06	3.19471784095366e-06	down
Seita.3G305800	0	0.238082	0	0	0	0	-7.15551	2.69437257727398e-05	6.63976880395216e-05	down
Seita.9G571400	44.1089	30.7618	33.8938	0.208413	0.362893	0.158749	-7.15474	3.07637095673126e-65	1.17606762478076e-63	down
Seita.5G332500	32.3686	33.2486	23.9557	0.351876	0	0.277431	-7.15097	3.10195977554853e-44	6.76616423931635e-43	down
Seita.5G236200	1.78296	1.79707	1.05256	0	0	0.034638	-7.1491	3.68604778560333e-20	3.04463794327253e-19	down
Seita.7G133600	10.1	7.09989	8.88777	0.045849	0.058889	0.127752	-7.14688	1.99135108477147e-46	4.6270000901289e-45	down
Seita.J031200	9.60041	55.1944	1.41573	0	0	0	-7.14568	1.35717281676889e-05	3.46524577842196e-05	down
Seita.2G036900	91.6155	84.4225	85.3016	1.12373	0.53843	0.811134	-7.14343	2.96088095355778e-278	2.78962741969555e-275	down
Seita.3G140400	0.148873	0.192423	0.538242	0	0	0	-7.13642	2.99992802458692e-08	1.01083176989052e-07	down
Seita.7G179300	15.2552	12.3077	11.632	0	0.068395	0.269701	-7.13209	1.27038833332268e-19	1.01405389591023e-18	down
Seita.9G209600	0.173189	0.392392	0.601067	0	0	0	-7.1284	0.00205182870301466	0.00396321413457769	down
Seita.2G310100	21.64	16.5583	18.5166	0.186047	0.110969	0.180899	-7.12655	3.6065110916005e-65	1.37513537144094e-63	down
Seita.9G226100	2.73156	4.46266	3.48819	0.121175	0	0	-7.12492	1.36342987914652e-20	1.14672765405697e-19	down
Seita.7G212200	4.69292	3.27725	3.1366	0	0.017803	0.077071	-7.12368	5.57554911504156e-41	1.10929879429849e-39	down
Seita.5G070700	4.67194	3.74572	3.9799	0	0.0277404	0.0493422	-7.12324	7.34835388353859e-49	1.84226070280267e-47	down
Seita.4G032800	55.4254	55.5174	53.995	0.720438	0.13864	0.720501	-7.12174	3.80510892964596e-97	2.77839541270424e-95	down
Seita.9G330000	0.55971	0.414588	0.406916	0	0	0	-7.12117	8.89642698505067e-09	3.15031453628e-08	down
Seita.9G298200	18.4803	19.5318	11.8276	0	0	0	-7.11161	2.24304031723518e-16	1.44046786599578e-15	down
Seita.9G561900	94.7761	85.682	86.0431	0.488685	0.785043	1.47702	-7.09738	2.76037016152565e-56	8.3287325731074e-55	down
Seita.6G131600	22.191	16.3809	15.8664	0.342401	0	0.109819	-7.09693	1.06666680294308e-65	4.12637580312034e-64	down
Seita.7G134800	12.3246	8.60669	13.4372	0.269034	0	0.143307	-7.09664	7.74005353198389e-16	4.79863603287314e-15	down
Seita.1G113900	1.76058	1.71788	1.77372	0	0	0	-7.09542	4.31108690173097e-33	6.44060947001823e-32	down
Seita.5G138300	17.0889	15.7771	12.6823	0	0	0.31103	-7.09442	2.79574964591147e-36	4.73090729479353e-35	down
Seita.1G159400	3.15035	2.35394	3.42319	0.081903	0	0	-7.09335	2.94336357128855e-24	2.99849389001132e-23	down
Seita.9G236900	3.79697	2.55069	3.26732	0	0.026038	0.052692	-7.09174	7.41637978739973e-22	6.65060498773669e-21	down
Seita.3G393700	8.90268	9.54819	6.87142	0.187325	0.080167	0.140792	-7.08868	3.44064240211174e-36	5.80536352619743e-35	down
Seita.5G188000	0.063996	0.040944	0.056351	0	0	0	-7.08731	0.000233779398655942	0.000512458338077462	down
Seita.6G015800	1.98978	1.95968	2.92707	0.033326	0	0	-7.07921	6.61417587564458e-08	2.1606110591651e-07	down
Seita.5G429100	25.683	28.4161	31.4763	0.123401	0.351475	0.289557	-7.07374	3.30837206753546e-112	3.21022003244213e-110	down
Seita.4G234600	0.32386	0	0.387285	0	0	0	-7.06574	1.77536394177895e-05	4.46928792451793e-05	down
Seita.5G229000	175.855	175.29	156.905	2.5902	0.868053	1.7118	-7.05826	1.10411694881673e-174	2.70991123731852e-172	down
Seita.9G344400	250.623	194.583	207.306	3.12039	1.73697	1.50158	-7.05754	4.54363744064289e-201	1.67982302188427e-198	down
Seita.4G045400	19.6011	18.2089	18.3708	0.298851	0.192284	0.0998018	-7.05541	1.73396194608587e-89	1.12541836798511e-87	down
Seita.5G273700	3.91158	5.74355	2.04347	0.106052	0	0.0490858	-7.05521	9.57991377186729e-24	9.52350379628754e-23	down
Seita.1G233300	0.136079	0	0	0	0	0	-7.05197	1.88671716299655e-08	6.47688624584395e-08	down
Seita.9G028300	138.4	110.28	148.503	1.08903	1.35601	1.24623	-7.05012	3.68726827341661e-88	2.35139835069168e-86	down
Seita.9G283100	0.116462	0.0725406	0.0823937	0	0	0	-7.04398	4.68648727577041e-07	1.41082492128867e-06	down
Seita.1G243900	0.656425	0.456276	0.263302	0	0.0442495	0.025396	-7.03679	9.52862727010466e-10	3.68612737321784e-09	down
Seita.1G322300	0.405021	0.583221	0.504954	0	0	0	-7.03265	1.00949261185283e-07	3.23860398883851e-07	down
Seita.8G102000	42.7785	37.6055	33.0222	0.568679	0	0.431201	-7.02886	4.80116760098031e-52	1.29840464927622e-50	down
Seita.4G215300	15.786	11.4518	10.279	0.292011	0.036016	0	-7.01746	3.04028016231071e-25	3.25146329918011e-24	down
Seita.4G109200	20.0294	21.0697	18.7349	0.360078	0.175467	0.269211	-7.01389	3.60091176243993e-191	1.13087989081272e-188	down
Seita.3G359500	251.565	232.214	264.205	2.72306	1.64033	3.30799	-7.00806	6.25309540030964e-206	2.40308101785321e-203	down
Seita.J011900	150.051	127.311	185.002	1.94978	0.987477	1.73402	-7.00281	7.11383303088372e-108	6.33456467478722e-106	down
Seita.2G353800	18.9871	26.3491	8.45	0.183488	0	0	-7.00216	1.69665721272523e-22	1.57715681769782e-21	down
Seita.5G110000	0	0.191396	0.160448	0	0	0	-6.99966	3.91464653208527e-06	1.06427516766839e-05	down
Seita.2G166200	2.0677	1.18837	1.81241	0	0	0	-6.99719	2.62625638866748e-10	1.06742374539119e-09	down
Seita.1G112900	11.4559	11.8145	10.7062	0.0981124	0.073636	0.17648	-6.9943	1.4498978543941e-34	2.30147644746133e-33	down
Seita.J020200	12.3917	8.2144	6.9888	0	0	0	-6.99082	3.71560636443603e-25	3.95631480445071e-24	down
Seita.5G246200	0.188338	0.0797183	0.344061	0	0	0	-6.9859	0.000845129946242165	0.00172565089065261	down
Seita.3G189700	2.1795	1.78881	1.9392	0.087739	0	0	-6.98283	2.35839079966243e-14	1.32975907501429e-13	down
Seita.4G227800	7.55964	5.51621	6.89703	0	0.044229	0.087292	-6.98072	8.70890202356262e-28	1.05500166487845e-26	down
Seita.7G252300	1.64382	0.979869	0.603809	0	0	0	-6.97895	1.46553207244186e-17	1.02035268748055e-16	down
Seita.4G198700	224.739	220.022	231.608	2.9902	1.32761	2.87173	-6.97885	2.5613546512075e-101	2.03840559394598e-99	down
Seita.7G301700	41.803	37.6186	40.1599	0.408694	0.290166	0.438791	-6.97871	2.58578606394019e-17	1.77117855463183e-16	down
Seita.2G075500	2.89427	1.61195	1.60069	0	0.054872	0	-6.97621	2.61900167984736e-18	1.91808380299152e-17	down
Seita.7G176000	6.19367	7.68502	5.35659	0.102049	0.014095	0.100459	-6.96849	4.88934616613381e-44	1.06173333438119e-42	down
Seita.2G429000	1594.86	1160.89	940.462	7.51693	13.0882	16.8555	-6.96704	3.96894362048301e-46	9.15647206346344e-45	down
Seita.4G285900	354	372.472	485.605	4.90783	3.5943	4.30285	-6.96525	0	0	down
Seita.5G384100	186.81	199.862	391.893	3.87432	1.3347	3.3895	-6.95701	4.54159670414468e-90	2.97413486407968e-88	down
Seita.2G417800	0.791839	0.672933	1.03395	0	0	0	-6.95512	3.78585464786488e-07	1.15168687324435e-06	down
Seita.2G163600	129.033	121.377	109.571	1.45791	0.983426	1.38925	-6.95121	6.19490625609163e-120	6.87964361299118e-118	down
Seita.5G063900	16.6422	15.6234	14.3657	0.156056	0.115581	0.195494	-6.95091	6.42385790664424e-69	2.71915388230954e-67	down
Seita.8G013500	55.4655	36.9486	28.2678	0	0	0.918925	-6.94751	2.93371801801482e-23	2.83913526017756e-22	down
Seita.7G044900	0.710409	0.767726	1.68905	0.044312	0	0	-6.94286	1.6479553408303e-09	6.23711696768569e-09	down
Seita.9G400700	77.5395	70.4851	77.8351	0.824099	0.716794	0.740074	-6.93985	9.34884001499844e-205	3.54612428984493e-202	down
Seita.3G141800	7.70173	7.79579	11.8508	0.272161	0.054861	0.038182	-6.93197	1.26548361772989e-32	1.85453989076954e-31	down
Seita.5G167200	0.327457	0.244308	0.260538	0	0	0	-6.93104	2.96265688225491e-05	7.26535008900244e-05	down
Seita.5G423200	6920	8214.85	8909.18	98.127	13.7052	132.446	-6.92788	3.69867484085767e-31	5.14170376377582e-30	down
Seita.7G140700	101.62	82.4556	70.9864	0.451367	0.697617	1.60776	-6.92678	7.949501667538e-41	1.5698518945489e-39	down
Seita.J014000	3.58175	3.32234	3.28881	0	0	0	-6.92551	2.27629142351755e-33	3.43229961831064e-32	down
Seita.J017000	759.251	618.064	601.14	10.4501	5.57902	5.95936	-6.9239	3.23700600741591e-195	1.08670384435168e-192	down
Seita.J015600	0.622686	0.266966	0.23598	0.028923	0	0	-6.91523	1.87592301934486e-07	5.86492010554542e-07	down
Seita.4G289700	65.7685	64.2726	80.6603	0.738927	0.68399	0.720001	-6.89991	5.12582662924324e-80	2.76728314898905e-78	down
Seita.2G094000	3.99718	2.60472	1.38288	0	0	0.014614	-6.88639	6.52834466173544e-24	6.54560118555808e-23	down
Seita.1G030000	4.85267	28.2815	0.573011	0	0	0	-6.88143	0.00247668355097692	0.00472725764431988	down
Seita.1G217200	1125.44	1171.39	1112.89	10.3373	13.7008	12.7433	-6.88109	1.62986692948142e-141	2.45378986646205e-139	down
Seita.7G233800	258.275	193.644	187.76	1.06435	2.60636	3.22316	-6.88087	4.84016051401545e-26	5.38949935695194e-25	down
Seita.9G424800	228.613	431.641	437.876	8.42439	1.59774	3.20038	-6.87653	1.2330653688202e-39	2.3340337153034e-38	down
Seita.8G052800	1.57769	1.30583	1.77973	0	0	0	-6.87429	3.09431249003656e-08	1.04107343504778e-07	down
Seita.8G080800	0.0845163	0.101043	0.145406	0	0	0	-6.8728	5.70514618031201e-07	1.70204498966673e-06	down
Seita.9G444900	95.1871	90.8595	108.799	1.3931	0.928699	1.0613	-6.87075	8.17612390964354e-101	6.45405543321511e-99	down
Seita.4G255700	406.044	374.691	324.076	2.1607	3.17143	6.8008	-6.86527	3.79103819321887e-56	1.13797381818441e-54	down
Seita.1G015100	192.364	130.672	123.179	1.30832	1.32705	2.14152	-6.86268	1.13802498432141e-99	8.74691992554615e-98	down
Seita.3G248300	103.152	85.4743	91.1591	1.16781	0.932092	1.0796	-6.86212	1.56963883902512e-240	9.9661829503058e-238	down
Seita.1G243800	0.479289	0.43485	0.173777	0.033487	0	0	-6.86177	9.11565757737811e-08	2.9379939402172e-07	down
Seita.1G194100	201.982	164.827	232.326	4.35212	2.98325	3.66798	-6.85624	3.31757199653663e-153	6.01840529831338e-151	down
Seita.7G018400	0	0.275391	0.112188	0	0	0	-6.84945	6.53113644281132e-07	1.93738474593937e-06	down
Seita.4G174200	0.5122	0.299269	0.259844	0	0	0	-6.84419	1.33641617779829e-06	3.83915681173943e-06	down
Seita.3G010000	20.216	17.0215	22.8967	0.142912	0.385772	0.278548	-6.84242	3.82984708849188e-53	1.06228246831512e-51	down
Seita.2G243200	0.289679	0.189198	0.333979	0	0	0	-6.82942	5.44649912606165e-08	1.79200067562107e-07	down
Seita.9G328000	5.35416	3.43082	4.01751	0	0	0	-6.82133	7.97428003579039e-48	1.94814949354524e-46	down
Seita.1G305900	3.31589	1.96229	2.96809	0.031223	0	0.042569	-6.82075	3.83671167099196e-18	2.77167543345689e-17	down
Seita.9G400600	272.515	239.845	239.149	3.43082	1.81278	3.48838	-6.81945	2.22271770225933e-119	2.42234760932419e-117	down
Seita.9G450200	376.493	342.333	449.694	3.2722	4.7518	5.1695	-6.81388	3.94806485890384e-206	1.53748173778672e-203	down
Seita.9G073100	125.272	117.05	120.194	1.70383	1.31995	1.25077	-6.80982	0	0	down
Seita.9G396900	2.2984	2.47128	3.92733	0	0	0	-6.80734	9.1897117825508e-16	5.67090454326983e-15	down
Seita.5G147500	1.01745	1.0958	1.20118	0	0	0	-6.80373	2.1371078896847e-18	1.57344366357502e-17	down
Seita.1G093900	193.589	172.556	155.497	2.62228	1.43082	2.24608	-6.80033	5.38726757589905e-148	8.99119566224477e-146	down
Seita.7G248900	17.8384	12.5801	14.8927	0.090766	0.252297	0.152274	-6.79813	3.62118555604249e-83	2.05766471858624e-81	down
Seita.2G134000	0.532701	0.260004	0.748648	0	0	0	-6.79339	2.13297035770759e-05	5.32276702303191e-05	down
Seita.1G206500	116.073	95.0881	91.3136	0.806806	1.21435	1.3775	-6.78813	2.39532356269888e-65	9.1690976796522e-64	down
Seita.3G296300	14.2704	16.5219	7.19645	0.202561	0	0.284655	-6.78788	2.44427367084163e-17	1.67788905802772e-16	down
Seita.7G330700	15.5708	12.294	13.1136	0.342295	0.12403	0.072859	-6.78595	2.50648889695638e-97	1.83937239229661e-95	down
Seita.4G130500	0.931477	0.777585	0.620997	0	0	0	-6.77829	2.11084983542281e-10	8.62621955270658e-10	down
Seita.8G081500	60.0398	48.1949	76.6214	0.983989	0.294673	0.925618	-6.77802	5.44781843447055e-65	2.05308945826557e-63	down
Seita.9G046400	72.113	56.8109	36.8295	1.06413	0.536937	0.437827	-6.75492	2.38452157583896e-64	8.84939284187146e-63	down
Seita.6G068300	0	0.0942405	0.450524	0	0	0	-6.75001	0.0124200303951175	0.0211962035614232	down
Seita.5G461900	0.406422	0	0	0	0	0	-6.74856	5.34093118265767e-06	1.4300749638053e-05	down
Seita.8G155800	4.42445	4.89835	3.25729	0	0	0	-6.74818	5.03860549950775e-40	9.67538138225659e-39	down
Seita.2G285100	63.3193	55.9223	53.2091	0.690283	0.468636	0.917095	-6.7472	7.8383889596245e-57	2.40731678594903e-55	down
Seita.9G314800	8.68176	8.58382	7.38009	0.147698	0.0791568	0.0905295	-6.73456	3.77845126503257e-110	3.48130050781723e-108	down
Seita.1G318400	133.806	88.7149	102.77	1.51705	0.959455	1.50184	-6.73399	9.59941235022915e-70	4.2034488232855e-68	down
Seita.2G386200	5.08743	1.93366	0.838564	0.067873	0.027762	0	-6.73326	8.89882719558097e-12	4.11377090695368e-11	down
Seita.9G565900	25.4122	22.7053	23.6841	0.196166	0.271949	0.289975	-6.72187	2.57604881473476e-56	7.78868092463336e-55	down
Seita.5G460700	0.141603	0.469917	0.35143	0	0	0	-6.71425	2.93767164997002e-06	8.09744959236262e-06	down
Seita.3G210000	31.3494	31.7709	37.2602	0.570759	0.304065	0.439056	-6.71372	2.31930296586376e-65	8.88974825774054e-64	down
Seita.3G247900	1063.78	1095	1043.77	8.46213	13.2851	16.568	-6.71207	2.04946000982736e-193	6.57786577000305e-191	down
Seita.6G130800	4.52424	2.46388	2.64814	0.049231	0.055718	0.032441	-6.70489	4.19444965111677e-36	7.04469758252832e-35	down
Seita.5G410000	0.365521	0.384013	0	0	0	0	-6.69865	4.3369030858711e-06	1.17350313534406e-05	down
Seita.7G308700	11.0007	9.53544	10.118	0.219034	0	0.063247	-6.69501	8.92617987342073e-107	7.85261854105419e-105	down
Seita.3G406400	7.92121	13.7776	10.203	0	0	0.146213	-6.69383	2.00076211747129e-58	6.43571136178236e-57	down
Seita.8G127500	0.904862	1.56903	2.52299	0	0	0.072518	-6.69185	0.00554666628775536	0.0100372665592609	down
Seita.9G430200	263.45	196.442	193.51	3.10091	2.04221	2.80428	-6.69131	3.07273042214997e-68	1.28024589785641e-66	down
Seita.9G573100	50.3133	45.1361	39.0488	0.532891	0.433737	0.803813	-6.68691	3.67096106008642e-173	8.93481330682868e-171	down
Seita.8G247500	0.571106	1.35864	0.31562	0	0	0	-6.67892	0.000133942597008192	0.000302889564843743	down
Seita.J017100	1261.29	978.799	833.486	19.4152	8.31892	11.7559	-6.67804	3.15449691262586e-141	4.70068323097263e-139	down
Seita.1G324700	162.201	135.112	116.249	1.96772	0.865176	2.64201	-6.67013	2.6866435362195e-63	9.66364504462599e-62	down
Seita.7G214000	2.77461	2.00351	2.23134	0	0	0	-6.65838	6.14498684541407e-38	1.09973425731623e-36	down
Seita.8G195700	0.502237	0.439341	0	0	0	0	-6.65048	6.88009556179564e-07	2.03676212318432e-06	down
Seita.4G013600	7.07586	7.70183	12.2399	0.040559	0	0.312983	-6.64912	1.7509694828786e-09	6.60901598428989e-09	down
Seita.8G200800	53.7003	41.1895	90.7449	0.977785	0.361985	1.21629	-6.64574	5.58602086572383e-39	1.04450007314466e-37	down
Seita.1G053900	43.394	40.0188	51.096	0.134651	0.466932	1.07039	-6.63867	5.19574954791768e-24	5.2346414986558e-23	down
Seita.J019000	0	0.253635	0	0	0	0	-6.63847	4.63191253354389e-06	1.24927758211484e-05	down
Seita.2G213500	0.375966	0.518928	0.089312	0	0	0	-6.63588	8.19004966814075e-07	2.40143339682147e-06	down
Seita.9G154300	0.933645	0.801672	1.266	0	0	0	-6.6328	2.65817040438377e-08	9.01290724411849e-08	down
Seita.3G110200	2.14628	1.95023	3.38839	0	0	0	-6.63188	4.71888717490009e-18	3.39552938451114e-17	down
Seita.1G207000	6.85778	4.94944	10.6969	0	0.0218	0.247733	-6.62522	1.2809134878924e-16	8.36388111801326e-16	down
Seita.6G235200	20.1621	20.5785	23.1675	0.052668	0.259075	0.46449	-6.62089	2.98331730810389e-18	2.17399572399677e-17	down
Seita.2G343000	768.922	606.579	561.474	4.59307	9.65907	9.86571	-6.61227	8.05649430601262e-53	2.21777595848926e-51	down
Seita.J030200	38.3024	16.9544	36.798	0	0.721558	0.892593	-6.5988	1.16851675450996e-25	1.27775622796601e-24	down
Seita.1G084700	0.254027	0.20483	0.178867	0	0	0	-6.59856	4.41055700519966e-07	1.33187694841673e-06	down
Seita.3G091800	261.264	280.964	301.645	4.9803	2.87312	3.67847	-6.59671	0	0	down
Seita.5G447900	91.2704	75.1353	57.128	1.4482	0.640503	0.929412	-6.59601	3.96713864377496e-104	3.28238578948259e-102	down
Seita.2G444300	0.801831	0.413	0.337117	0	0	0.014752	-6.59379	5.30834721557887e-10	2.09429821863315e-09	down
Seita.2G039300	0.700688	0.48394	1.57246	0	0	0	-6.58412	7.47348610997236e-09	2.66778426807581e-08	down
Seita.8G144400	40.2109	35.3724	35.8233	0.648956	0.389729	0.506262	-6.57785	3.53284392407016e-113	3.48593825980801e-111	down
Seita.3G159500	764.951	512.689	391.059	15.3058	3.38817	5.25245	-6.57673	1.75599755610956e-55	5.1857857048829e-54	down
Seita.2G170300	9.95227	9.52672	9.3672	0.187391	0.1072	0.147017	-6.57394	9.35568730293182e-128	1.16277259173076e-125	down
Seita.5G363500	27.5374	23.5992	59.1395	0.447179	0.525874	0.598222	-6.57252	8.35236725043244e-35	1.33816560769819e-33	down
Seita.2G162400	0.052973	0.078518	0.087661	0	0	0	-6.57189	0.0108789626417427	0.018731466242845	down
Seita.7G197600	16.8088	14.8878	20.3097	0.59126	0.056229	0.251276	-6.57121	1.98296391003587e-48	4.9248662347294e-47	down
Seita.6G255100	146.007	115.035	117.346	2.45659	1.56529	1.56217	-6.57001	1.80490340930119e-94	1.26416819845227e-92	down
Seita.7G067200	43.4153	39.6521	36.8294	0.593806	0.597088	0.455103	-6.56843	4.95002691412571e-53	1.36927252288289e-51	down
Seita.2G165000	48.9106	39.2693	41.8192	0	0.694793	0.658231	-6.56558	5.24294540693227e-57	1.61700851637034e-55	down
Seita.2G303700	1.74166	0.827982	0.993475	0	0	0.034783	-6.56543	3.96584153265501e-08	1.32211315653755e-07	down
Seita.9G125900	0.183879	0.278103	0.130625	0	0	0	-6.56055	0.000281406209280379	0.000610717131405263	down
Seita.5G081500	29.2485	27.1573	34.9521	0.187804	0.351415	0.632468	-6.55971	3.79922250095877e-123	4.38592456859695e-121	down
Seita.7G262300	0.733088	0.833297	1.1178	0	0	0	-6.55892	7.43597074582416e-13	3.74646192122281e-12	down
Seita.5G269000	102.6	90.0562	104.351	0.777198	1.38031	1.75651	-6.55832	6.2225991656153e-152	1.10147547775834e-149	down
Seita.1G064400	16.7171	11.8548	9.34673	0.089613	0.059472	0.38275	-6.55662	5.76202601965905e-16	3.59520388712202e-15	down
Seita.7G037600	24.418	19.3668	21.1239	0.189446	0.145268	0.512082	-6.55561	1.08709726491629e-27	1.31093516995913e-26	down
Seita.5G079300	0.406609	0.97833	0.762594	0	0	0	-6.55463	1.92700115705548e-07	6.02010084438115e-07	down
Seita.5G166900	12.5166	10.1085	5.17061	0.124242	0	0.286407	-6.55137	7.61716932034678e-15	4.42119762200652e-14	down
Seita.J019300	1.92354	1.78208	1.66196	0.110194	0	0	-6.54703	5.89479697169906e-06	1.56917002508581e-05	down
Seita.4G091300	5.82859	3.74679	3.46051	0.330689	0	0	-6.54579	1.29837399165895e-22	1.21543619148663e-21	down
Seita.2G210700	0.131625	0.152672	0.026929	0	0	0	-6.54266	0.00016406594461464	0.000366687637309441	down
Seita.2G185400	14.4223	10.2445	9.80946	0.125566	0	0	-6.54235	1.82420070696447e-32	2.65335807013502e-31	down
Seita.8G140200	47.4518	33.4635	64.9076	1.77655	0	0	-6.54128	3.04701333843502e-15	1.81694811301902e-14	down
Seita.9G297800	6.36173	4.92762	5.02616	0	0	0.127778	-6.53814	3.00626156153579e-64	1.11426245466721e-62	down
Seita.1G001300	168.387	170.219	172.111	2.05217	2.53767	1.98175	-6.53261	3.76609560499647e-287	3.92844122625471e-284	down
Seita.4G155500	20.2531	11.6623	8.12062	0.095854	0.257512	0.207591	-6.5313	1.89305816823138e-24	1.95372967913547e-23	down
Seita.3G223000	17.604	21.7104	26.4191	0.341427	0.018487	0.612774	-6.52994	1.00328015820898e-15	6.17031029286372e-15	down
Seita.2G384600	15.5321	13.9976	16.0875	0.323618	0.124924	0.175168	-6.52892	9.51953321905973e-57	2.91443403279956e-55	down
Seita.2G034800	0.363484	0.183337	0.283541	0	0	0	-6.52783	7.5648701948071e-05	0.000176517666996669	down
Seita.9G191400	6.86505	15.9264	18.8275	0.234643	0.136817	0.219309	-6.52528	1.26389302621938e-67	5.18462410348166e-66	down
Seita.5G424400	77.045	69.9434	69.2902	0.830474	0.89903	1.24503	-6.52476	7.37029302466476e-148	1.22309175211013e-145	down
Seita.5G047400	0.960773	0.720016	0.355881	0	0	0	-6.51912	4.17291045750653e-07	1.26351021907934e-06	down
Seita.7G240500	0.173639	0.274491	0	0	0	0	-6.5166	3.61891249679134e-05	8.77303928401267e-05	down
Seita.3G261300	102.7	108.7	93.4635	1.46823	1.20597	1.53208	-6.51474	0	0	down
Seita.1G048700	0	0.509266	0	0	0	0	-6.50958	5.49467091951298e-06	1.468816159127e-05	down
Seita.2G236300	0.186705	0.216006	0.132949	0	0	0	-6.50958	4.12995323773832e-07	1.25141139344977e-06	down
Seita.4G199600	1825.2	1748.74	2493.76	31.2659	25.3049	31.3511	-6.50725	0	0	down
Seita.7G166600	0.270517	0.32654	0.150277	0	0	0	-6.50591	9.35983504161942e-07	2.72609395752471e-06	down
Seita.2G401700	1855.64	1478.71	1695.6	25.944	20.4293	26.2827	-6.5037	5.93726199179092e-243	3.9411275225963e-240	down
Seita.J016900	745.341	570.305	526.301	10.6958	6.82311	7.80162	-6.50212	3.15402283977243e-208	1.26191157645525e-205	down
Seita.6G035800	1.57832	0.616304	0.285027	0	0	0	-6.50136	2.78872468431602e-07	8.57551925192863e-07	down
Seita.7G153500	51.8595	32.8617	33.1249	0.8744	0.374226	0.579937	-6.49983	3.68792062833873e-81	2.04002079151306e-79	down
Seita.9G517700	10.8411	11.664	7.96813	0	0	0.348018	-6.48593	8.06457774747327e-09	2.86896616650977e-08	down
Seita.8G132700	0.583188	0	0	0	0	0	-6.48552	5.49933287599006e-07	1.64316128193393e-06	down
Seita.4G099400	0	0.22734	0.48514	0	0	0	-6.48128	1.71214437306062e-06	4.85736772258197e-06	down
Seita.6G116100	0.202549	0.109753	0.100099	0	0	0	-6.47966	1.11405395021465e-05	2.87439697207768e-05	down
Seita.J017800	2.29194	2.39453	1.8994	0.157046	0	0.052028	-6.47891	5.20199112572262e-07	1.5579835398788e-06	down
Seita.9G337200	1.29598	0.423717	0.516964	0	0	0	-6.47186	2.17218413417302e-07	6.75500234314219e-07	down
Seita.5G350800	3.65786	3.63608	3.11625	0.26079	0	0	-6.46893	1.06338677403025e-33	1.63035892436228e-32	down
Seita.9G101400	88.8687	77.3837	63.1888	1.56553	0.40874	1.07617	-6.46556	2.18460207716158e-123	2.54205867998638e-121	down
Seita.9G510800	0.182796	0.065487	0.312484	0	0	0	-6.4655	2.80391625084041e-06	7.74850808385808e-06	down
Seita.6G182200	5.44341	3.9315	4.24614	0.131126	0.113836	0	-6.45824	1.41885582063068e-33	2.16061115501357e-32	down
Seita.J017200	8.69509	7.80246	6.09511	0.174386	0.132986	0.048099	-6.45817	5.22596009068253e-83	2.95803520094117e-81	down
Seita.9G052400	16.4534	15.8429	16.3681	0.424166	0.158799	0.214126	-6.45755	4.46317682970731e-144	6.93383008857774e-142	down
Seita.9G414200	73.6373	71.4098	64.5297	1.74056	0.765763	1.00297	-6.45644	1.49935405705209e-59	4.92594307585157e-58	down
Seita.5G148000	3.90536	4.05548	3.43005	0	0.034951	0.056942	-6.45519	3.65176534765484e-50	9.40538893377026e-49	down
Seita.2G392300	24.1359	17.494	16.5596	0.509047	0.057114	0.368026	-6.45082	3.60776025685151e-48	8.89964981603565e-47	down
Seita.1G251800	10.2858	9.63316	11.383	0.111275	0.210488	0.159513	-6.45082	1.78864966019176e-36	3.04435260053734e-35	down
Seita.1G367200	85.2185	64.432	53.5152	0.142009	0.277681	0.300497	-6.45053	2.76082952129792e-11	1.22341902334317e-10	down
Seita.7G215200	40.0893	78.1544	36.3207	1.03589	0.614415	0.707341	-6.44716	6.4495494076559e-67	2.583977908771e-65	down
Seita.6G205300	9.05397	11.9262	15.2617	0.49574	0.0652117	0	-6.44702	1.08390260262241e-16	7.11725344307389e-16	down
Seita.9G022000	215.753	221.753	186.455	3.64416	2.25368	3.9059	-6.44367	4.7908237107498e-80	2.5912145948124e-78	down
Seita.8G003000	1.5486	1.52907	1.73979	0.0474069	0	0	-6.4397	3.95947239006217e-26	4.43081647879486e-25	down
Seita.8G111800	0.690811	0.474276	0.464927	0	0	0	-6.43854	9.11460456549583e-12	4.2081924682965e-11	down
Seita.1G007000	1.40505	1.25822	1.72263	0	0	0	-6.4381	5.89461359965131e-09	2.12469430340634e-08	down
Seita.J031400	0.161803	0.348584	0.191214	0	0	0	-6.4372	6.96594758347954e-07	2.06155062387969e-06	down
Seita.8G155900	1.55804	2.24554	2.17797	0	0	0	-6.43536	3.12378596383591e-19	2.43037870659977e-18	down
Seita.9G487600	81.1633	83.6333	76.9771	0.948747	1.34879	1.28252	-6.42993	1.19309367539256e-80	6.47707936379007e-79	down
Seita.9G560100	17.9021	23.1084	30.2218	1.00894	0.0276965	0.185892	-6.42707	5.7389447158373e-22	5.18618064094864e-21	down
Seita.9G124400	234.128	211.4	202.278	6.44877	3.66667	6.67954	-6.42337	2.10941570538153e-93	1.43947907726819e-91	down
Seita.J020000	17.5976	11.4134	9.92709	0	0.184143	0.18025	-6.42251	2.30244639530825e-39	4.33855173340438e-38	down
Seita.2G150900	5.54484	3.66493	2.75609	0	0	0	-6.41662	4.76877204861319e-21	4.10375737253522e-20	down
Seita.9G487500	17.2984	22.203	13.1366	0.694107	0.014704	0.242	-6.41283	8.72205792517158e-28	1.05615732098046e-26	down
Seita.4G233600	33.0997	27.1337	32.7799	0.563764	0.169498	0.403088	-6.41126	5.57483761847043e-39	1.04307676055519e-37	down
Seita.8G050100	2.13815	2.24805	1.67908	0	0	0	-6.40996	4.04552059576256e-21	3.49475066667959e-20	down
Seita.3G158600	150.785	141.541	125.387	1.60986	2.06302	2.2896	-6.40943	7.06389941056615e-228	3.61956684358606e-225	down
Seita.3G003300	2.02076	1.05907	1.05175	0	0	0.063807	-6.40916	1.63257495404917e-15	9.90293181368932e-15	down
Seita.7G183200	150.384	127.694	163.638	2.00342	3.33689	2.56676	-6.40659	1.33094224231643e-99	1.02028425384084e-97	down
Seita.4G158900	0.415093	0.52998	0	0	0	0	-6.40503	2.70548868129803e-05	6.66547515096345e-05	down
Seita.5G352400	196.317	190.07	196.308	2.92887	2.85549	3.03571	-6.40021	6.01408990445256e-99	4.55060942588979e-97	down
Seita.5G273800	1.0303	0	0	0	0	0	-6.39748	0.000404497963156198	0.000861028497187019	down
Seita.J016800	3.35129	2.64582	2.25454	0.069975	0.031217	0.041712	-6.39723	4.24707917381454e-64	1.56227256208566e-62	down
Seita.5G245400	3.87647	3.12719	3.64032	0.106728	0.017246	0.073841	-6.39138	4.09730075209954e-64	1.51098311952742e-62	down
Seita.9G196100	12.6971	13.9067	11.5358	0.151013	0.231493	0.224427	-6.38792	7.84735669846713e-128	9.79477551675767e-126	down
Seita.9G124300	108.793	99.6861	93.3766	3.66403	1.78473	3.0141	-6.38644	1.53565581492996e-28	1.91511099003669e-27	down
Seita.9G132400	1.29818	0.246768	0	0	0	0	-6.38507	6.34880370529804e-06	1.68495692703898e-05	down
Seita.8G236400	2.35283	3.13719	4.46348	0.247968	0	0	-6.38389	1.75053036153334e-26	1.99483965155303e-25	down
Seita.5G433600	320.679	295.773	275.979	3.8423	3.4457	6.42534	-6.38132	1.5300091261438e-73	7.27800920965504e-72	down
Seita.9G505300	181.358	174.655	179.405	2.91497	2.46595	3.02124	-6.37679	1.29402176014174e-157	2.47022833650064e-155	down
Seita.9G178900	0.125677	0.123658	0.202399	0	0	0	-6.37672	1.9286764695088e-06	5.43996655190184e-06	down
Seita.9G256700	8.41268	4.16021	3.28205	0	0	0	-6.37596	4.09532066388269e-08	1.36418830554313e-07	down
Seita.2G358500	30.9649	25.7999	35.8463	0.264649	0.292358	0.247079	-6.37376	2.5025015123707e-83	1.43034367263818e-81	down
Seita.1G380500	37.0597	36.1033	35.6376	0.75803	0.459276	0.579022	-6.36201	1.35228880324806e-282	1.36194134746434e-279	down
Seita.8G222500	2.32387	1.68907	2.20564	0	0.048081	0	-6.34269	1.61141292362528e-16	1.04494976155248e-15	down
Seita.8G072000	0.058643	0.255079	0.142498	0	0	0	-6.33753	2.61406265038052e-06	7.25888266112036e-06	down
Seita.6G161100	1.04166	0.510079	0.296121	0	0.030865	0	-6.33752	4.78247618361535e-09	1.73820037201162e-08	down
Seita.5G242900	533.517	477.748	548.014	12.3749	5.34335	8.24704	-6.33281	1.07040771956427e-71	4.91562865806817e-70	down
Seita.8G204100	13.213	5.58257	9.8357	0.273752	0	0.132658	-6.32983	4.35006596865359e-18	3.13400041308499e-17	down
Seita.7G325900	63.7586	61.3561	55.689	1.172	0.705478	1.03927	-6.32936	2.64639731121866e-247	1.88520307972594e-244	down
Seita.3G098200	16.0735	14.6528	13.4622	0.364518	0.20911	0.184097	-6.32578	2.39893634761028e-99	1.82939253014761e-97	down
Seita.6G190000	8.95307	8.90698	10.6711	0.31358	0	0.13736	-6.32102	4.35620506557093e-65	1.6459467186304e-63	down
Seita.3G238600	33.2923	24.3053	28.9163	0.509498	0.300969	0.559262	-6.31288	2.72869801332812e-131	3.62259467614883e-129	down
Seita.6G127500	51.2596	41.512	28.3524	0.808156	0.484497	0.749629	-6.31214	2.06566773347233e-34	3.25064426139689e-33	down
Seita.8G122500	0.091559	0.057233	0.061729	0	0	0	-6.3088	2.49067719583268e-06	6.93141580359076e-06	down
Seita.4G106900	0.187494	0.133268	0.240548	0	0	0	-6.29811	7.20402456970607e-07	2.12662164551653e-06	down
Seita.5G285600	160.829	150.592	116.374	5.06411	0.703899	1.71943	-6.29468	1.22302450704709e-54	3.54022564691024e-53	down
Seita.2G243900	44.9412	37.6409	27.287	1.02198	0.382069	0.383954	-6.29007	1.69379556117531e-108	1.52217498323838e-106	down
Seita.6G210000	59.8857	44.4866	47.104	1.02617	0.668541	0.850641	-6.28618	9.29803686077899e-169	2.02132768666927e-166	down
Seita.3G388300	14.3017	10.6143	10.7007	0	0	0.513188	-6.28281	3.72631042519952e-18	2.69325287277413e-17	down
Seita.1G108600	0.187762	0.106439	0.060753	0	0	0	-6.26488	0.00511851932867844	0.00930978914140685	down
Seita.7G296100	0.703141	0.438371	0.47751	0	0	0	-6.26415	0.00465276178713088	0.00851514590618032	down
Seita.1G092800	0	0	0.68968	0	0	0	-6.26396	5.22561980016774e-05	0.000124398628660444	down
Seita.5G348300	67.7087	60.4694	62.518	0.80291	1.07107	1.31685	-6.25931	4.68002635545062e-142	7.08235905511121e-140	down
Seita.7G208900	4.28044	3.86833	4.82013	0.188036	0	0.05181	-6.25653	4.20507230550142e-26	4.69127375197784e-25	down
Seita.1G122900	245.702	217.246	190.386	2.86147	2.8096	5.22348	-6.25044	6.91697188297862e-116	7.11352104880833e-114	down
Seita.2G229900	1.35594	2.18596	1.35182	0	0	0.038496	-6.24633	1.29208503197219e-23	1.27106525863293e-22	down
Seita.6G053200	4.10498	3.83967	4.57742	0.226455	0	0.080583	-6.24495	5.64361803219905e-42	1.15591270593575e-40	down
Seita.2G365400	0.118476	0.160528	0.072288	0	0	0	-6.24141	6.02843338697983e-07	1.79281594474615e-06	down
Seita.9G108100	11.1921	14.3832	17.4571	0.3123	0.242188	0.187372	-6.23906	1.63020703299731e-66	6.46044190132326e-65	down
Seita.3G313900	0.196171	0.291547	0.289864	0	0	0	-6.23759	0.000165574885185267	0.000369777157945106	down
Seita.8G049900	1.84613	1.78332	1.91028	0	0	0.0215018	-6.23628	1.49305889372487e-37	2.63809867568193e-36	down
Seita.2G040900	2.91899	2.08898	1.33516	0	0	0	-6.23292	1.1123483108138e-16	7.29610376241374e-16	down
Seita.2G275600	6.09772	4.86527	11.8098	0.417002	0	0	-6.2288	1.33881457179403e-12	6.6040799186604e-12	down
Seita.4G087300	496.667	471.854	499.447	10.1715	5.85891	8.71918	-6.2287	4.5319365074181e-190	1.40813052736341e-187	down
Seita.8G235300	0.16832	0.179861	0.249158	0	0	0	-6.22686	0.000188869441898183	0.000418790600479823	down
Seita.9G559300	224.111	220.133	201.803	4.82659	1.85463	4.99451	-6.22534	8.71914431046093e-88	5.50021701675232e-86	down
Seita.1G232700	0.044686	0.077579	0	0	0	0	-6.22475	1.98977304930121e-06	5.60471612025656e-06	down
Seita.9G209200	0	0	0.518946	0	0	0	-6.2223	6.56932930663784e-06	1.74111071741353e-05	down
Seita.6G146700	0.21506	0.054657	0.10312	0	0	0	-6.21777	7.98861078878954e-05	0.000185989123402293	down
Seita.2G084200	0.215921	0	0.037054	0	0	0	-6.21765	0.000187808687413089	0.000416628310289693	down
Seita.3G063300	0.675443	0.801818	1.31305	0	0	0	-6.21311	5.49856006360138e-21	4.72064796524414e-20	down
Seita.7G082800	0.308922	0.239436	0.306621	0	0	0	-6.21155	2.22539418278985e-07	6.90943849226567e-07	down
Seita.3G283700	156.842	132.947	129.083	2.8484	1.48209	3.29718	-6.21111	5.43429325696636e-71	2.44937350549717e-69	down
Seita.5G253700	109.323	113.41	130.443	2.91017	1.21384	2.35116	-6.20836	3.78340227603101e-97	2.76946943047713e-95	down
Seita.2G237000	0.546724	0	0.338973	0	0	0	-6.20215	2.51736730728463e-05	6.22352691246505e-05	down
Seita.6G160100	3.22207	2.75176	3.49663	0	0	0.174292	-6.18256	3.56836407905969e-15	2.11702639969726e-14	down
Seita.9G514300	0.067546	0.134478	0.066545	0	0	0	-6.18184	2.86822964979567e-06	7.91874311197488e-06	down
Seita.9G217600	0.56642	0.51656	0.693289	0	0	0	-6.17873	3.44962869932425e-08	1.15450103610821e-07	down
Seita.4G159000	30.2738	34.438	21.357	0.6352	0.175644	0.761676	-6.17103	7.50289810953514e-76	3.78475207401024e-74	down
Seita.4G271700	39.6795	30.0194	28.9709	0.859119	0.293084	0.312257	-6.1694	4.92954947928508e-28	6.03678623234714e-27	down
Seita.8G188000	0	0	0	0	0	0	-6.16899	3.51274448578572e-05	8.53266202564399e-05	down
Seita.9G143100	0.186851	0.197209	0.135605	0	0	0	-6.16697	4.95369952968265e-05	0.000118195165561181	down
Seita.9G229700	0	0.540761	0.592237	0	0	0	-6.16129	3.37500070960159e-06	9.242723462291e-06	down
Seita.3G057200	167.526	163.345	187.048	5.60509	1.86115	2.44876	-6.15914	5.2961102783565e-100	4.10301042174956e-98	down
Seita.7G025500	0.108779	0.0594741	0.176312	0	0	0	-6.15464	7.22839846381616e-05	0.000168963452527154	down
Seita.3G097000	0.705777	0.461471	0.987848	0	0	0	-6.1537	1.3967479604473e-06	4.00380976354739e-06	down
Seita.7G302500	1.3272	1.91925	1.92223	0.132666	0	0	-6.15306	7.11510920150663e-08	2.32035500723988e-07	down
Seita.6G013200	122.514	114.789	107.568	1.78076	1.425	3.00323	-6.15114	6.93883803641527e-68	2.86651545303509e-66	down
Seita.9G272200	0.082709	0.234551	0	0	0	0	-6.14174	4.29184606594715e-05	0.00010317032761162	down
Seita.2G358000	56.6797	48.9677	42.4901	0.618521	0.726297	1.41567	-6.14118	2.01229133646858e-66	7.94229636003214e-65	down
Seita.2G427500	17.633	16.3635	15.9784	0.451454	0.161876	0.373224	-6.13822	1.00807371535698e-95	7.21637475598806e-94	down
Seita.7G265400	0	0.144243	0.089255	0	0	0	-6.13342	6.50430312096476e-05	0.000152992817310154	down
Seita.6G024200	43.6057	41.3126	39.253	0.896849	0.215803	0.433492	-6.12216	6.56762836641495e-15	3.83181625445229e-14	down
Seita.7G208800	14.436	13.2826	17.5936	0.552042	0.173626	0.193144	-6.12105	4.21894514646931e-61	1.45653346209136e-59	down
Seita.9G191500	45.721	32.7837	31.1645	0.535739	0.530512	1.21955	-6.1204	8.57360672320051e-55	2.49660350512978e-53	down
Seita.4G030700	0	0	0	0	0	0	-6.11916	0.000168333192453701	0.000375506572366551	down
Seita.1G029700	9.21562	61.7493	1.86628	0	0	0	-6.11894	0.00937688887424757	0.0163241815193508	down
Seita.2G171400	0.728503	0.766442	0.606239	0.035933	0	0	-6.11847	5.10731747627714e-06	1.37079049374772e-05	down
Seita.6G053100	0.300282	0.326529	0.245026	0.041089	0.021588	0	-6.11446	4.77950583450326e-06	1.28730198181793e-05	down
Seita.5G124100	5.30231	5.26635	7.25894	0.093251	0.03499	0.197236	-6.11196	2.00162038733159e-23	1.95066154997644e-22	down
Seita.5G252100	0.234286	0.294396	0.331114	0	0	0	-6.10753	0.00367739753358145	0.00685335309873108	down
Seita.2G355000	16.5946	14.4253	13.8818	0.296736	0	0.376583	-6.10079	4.20268877657592e-26	4.69040623222977e-25	down
Seita.7G235900	0.0980978	0.107627	0.132703	0	0	0	-6.09346	4.20830143427691e-06	1.14050162374432e-05	down
Seita.3G005900	6.94317	5.65578	5.63958	0	0.066021	0.188762	-6.09029	5.90013561923255e-30	7.79752312357127e-29	down
Seita.6G210800	0.415275	0.468371	0.591518	0	0	0	-6.08913	7.34398482070565e-08	2.39019127098674e-07	down
Seita.4G041100	52.1906	36.6791	38.1356	0.900975	0.759666	0.721816	-6.08496	4.16933165487773e-19	3.2181202337213e-18	down
Seita.9G170500	0.379125	0.297468	0.263221	0	0	0	-6.08235	5.38859547089012e-06	1.44230854030689e-05	down
Seita.J016200	6.22429	4.84174	3.38824	0.311662	0.096463	0	-6.07637	6.41484376174638e-13	3.24767449730155e-12	down
Seita.3G344300	3.54959	1.40407	1.22969	0	0	0.082667	-6.07213	0.000303768274973902	0.000656905079754387	down
Seita.J018900	0	1.1118	0	0	0	0	-6.07036	9.53152908186091e-06	2.47852003110676e-05	down
Seita.5G417800	34.6544	35.6881	35.3644	0.960901	0.281254	0.931607	-6.06978	1.6813619763705e-100	1.31655601189955e-98	down
Seita.J016600	1.01978	0	1.03229	0	0	0	-6.0621	1.20321460214101e-05	3.09051876569629e-05	down
Seita.4G291900	4.61494	4.52735	3.52479	0.210921	0.080298	0.065836	-6.05732	8.48131577432718e-50	2.16722475783704e-48	down
Seita.4G267400	368.348	391.953	499.313	8.59624	8.26861	8.14306	-6.05696	0	0	down
Seita.5G410100	0	0.568848	1.23717	0	0	0	-6.05688	7.35904416488487e-07	2.17062818545539e-06	down
Seita.8G026100	118.605	117.865	119.458	1.61224	1.34151	1.55894	-6.05454	0	0	down
Seita.9G027200	203.658	184.768	198.837	5.65052	2.29207	4.32557	-6.05266	2.56861935630071e-167	5.47603398098357e-165	down
Seita.7G110100	0.302071	1.05467	0	0	0	0	-6.04379	3.62722146854913e-07	1.10538665934802e-06	down
Seita.7G044600	0.671378	0.32932	0.422858	0	0.025541	0	-6.04321	1.66921202895521e-07	5.25182330385596e-07	down
Seita.9G563700	12.7941	11.7651	10.1587	0.371795	0.072078	0.375728	-6.04297	7.0957247591532e-43	1.49960081794926e-41	down
Seita.3G226600	5.42506	5.27485	9.87656	0	0	0.240111	-6.04245	3.79057478489461e-36	6.38473574062381e-35	down
Seita.7G149800	390.341	436.809	397.259	10.5557	6.58202	8.03876	-6.03477	1.42177326786524e-159	2.76838212230268e-157	down
Seita.2G092600	11.6009	13.2348	19.0562	0.258359	0.451623	0.154767	-6.03445	4.55242699712953e-51	1.19678429617608e-49	down
Seita.4G077800	528.216	1087.13	747.165	24.7597	15.6205	8.94954	-6.03359	1.78578620321578e-19	1.41616773383989e-18	down
Seita.5G329600	197.955	193.393	135.36	4.74264	3.04346	2.43464	-6.03195	3.30339058285402e-206	1.30381255072186e-203	down
Seita.3G058700	20.7485	30.6607	29.7784	0.837843	0.291978	0.611006	-6.03074	4.49921102470679e-120	5.01558993887829e-118	down
Seita.3G319400	273.613	196.775	284.384	9.60952	2.53635	3.70185	-6.03067	4.64963986385025e-56	1.39141425720773e-54	down
Seita.2G132600	288.847	264.036	230.046	6.48127	3.69538	5.56606	-6.02738	1.90794689982351e-228	1.01318918369355e-225	down
Seita.8G209300	0	0.414491	0	0	0	0	-6.0263	0.000660882507680438	0.00136750941564453	down
Seita.4G033500	0.19445	0	0	0	0	0	-6.02465	1.20058030567749e-05	3.08429492373316e-05	down
Seita.2G276500	0.0337272	0.0592929	0.0566352	0	0	0	-6.02308	2.91964271026502e-06	8.05003347859061e-06	down
Seita.9G512000	0.444088	1.40523	1.4726	0	0	0.022358	-6.022	1.08840883316132e-16	7.14523641046138e-16	down
Seita.5G266900	234.756	213.916	249.177	5.12492	3.66905	4.4438	-6.02188	9.40022402571797e-256	7.6264539755318e-253	down
Seita.1G024100	93.1259	87.7425	87.069	1.42	2.21463	1.51653	-6.02059	4.59555657154461e-139	6.64467429629226e-137	down
Seita.3G037900	371.01	319.175	249.833	7.13558	3.46664	6.87093	-6.01763	8.22629662271918e-43	1.73476855927624e-41	down
Seita.7G046200	57.9045	66.1607	80.2913	1.45967	1.23288	1.2856	-6.01619	3.36826701976132e-215	1.44672021832601e-212	down
Seita.3G348800	0.176225	0.161121	0.169304	0	0	0	-6.01407	8.2667871714452e-06	2.16661928316942e-05	down
Seita.7G218700	82.6834	80.1107	51.0037	1.82027	0.81124	1.8503	-6.01227	2.39642080253785e-60	8.11975201620918e-59	down
Seita.3G184900	40.4357	22.2305	28.5331	0.692742	0.482318	0.779858	-6.0122	3.68873302575353e-27	4.31637922608908e-26	down
Seita.7G249500	39.452	36.4122	37.9918	1.21134	0.27253	0.779072	-6.00902	1.30196251499473e-62	4.59256270234915e-61	down
Seita.7G131400	25.5232	16.2775	13.405	1.21946	0	0	-6.00633	2.06472904221611e-13	1.08344486410359e-12	down
Seita.8G006700	0	0.29046	0	0	0	0	-6.00556	0.000207423448372063	0.000457776685552581	down
Seita.6G092300	139.622	32.2435	51.7874	4.2375	0	0.630495	-6.00492	7.99966294167713e-08	2.59174881350598e-07	down
Seita.5G333200	0	0	0.198317	0	0	0	-6.00212	0.000185864616705945	0.000412503636788035	down
Seita.5G072700	1.30301	1.0988	0.734347	0	0	0.053015	-6.00007	6.93910309918779e-11	2.96518484591043e-10	down
Seita.7G005900	0.762885	0.085444	0	0	0	0	-5.99834	0.00139877417267494	0.00276545029860671	down
Seita.2G147500	5.67818	4.59681	4.02092	0	0.138017	0.115583	-5.99267	3.4531624106107e-41	6.92220415420088e-40	down
Seita.9G244200	148.799	148.233	172.972	4.36048	2.28057	3.52935	-5.99219	2.13674202880494e-64	7.93992677293968e-63	down
Seita.7G297700	10.7992	10.4632	7.8397	0.301427	0.024375	0.352769	-5.99145	2.07675488755846e-26	2.35373612731548e-25	down
Seita.3G179700	0.141221	0.14103	0.091062	0	0	0	-5.98666	7.52186301643489e-06	1.98026909249156e-05	down
Seita.6G035900	163.529	150.681	109.716	4.41067	1.96732	2.62079	-5.98308	1.89672957268529e-141	2.84091182714971e-139	down
Seita.9G386100	0.15929	0	0.176979	0	0	0	-5.97809	0.000382070897331144	0.000815488504702625	down
Seita.8G047600	0.673676	0.60313	0.541211	0	0	0	-5.97204	5.06246412307008e-13	2.58405085009626e-12	down
Seita.9G020000	12.0306	10.9548	15.4621	0.548925	0.336166	0.443334	-5.97007	1.87208144854722e-39	3.52988268997539e-38	down
Seita.9G076300	87.6131	80.5211	82.5094	1.18338	1.78146	2.07793	-5.968	1.95884464143402e-67	8.00167488704385e-66	down
Seita.5G125200	0.223285	0.371873	0.631391	0.038653	0	0	-5.96724	1.11215627249038e-05	2.86975424071266e-05	down
Seita.5G291500	7.08291	5.33008	5.46514	0.179505	0.011437	0.216704	-5.96703	8.01352836580872e-42	1.63215566931782e-40	down
Seita.9G039000	197.34	189.735	182.034	3.25065	3.85473	4.77529	-5.96216	5.6593024840543e-79	2.99984115520461e-77	down
Seita.5G411500	0.077996	0.095503	0.134916	0	0	0	-5.96159	0.000129523918965671	0.000293665975875668	down
Seita.3G212900	198.347	142.744	148.398	1.54926	3.65491	5.06631	-5.96078	1.08883709360663e-46	2.54821033597506e-45	down
Seita.5G167100	64.4592	50.0696	36.862	0.972614	0.050151	2.3504	-5.95412	5.11640553810341e-13	2.6106718475085e-12	down
Seita.5G147900	159.256	162.22	144.354	3.8765	1.82535	4.31561	-5.95398	1.68798932808203e-69	7.29306276705501e-68	down
Seita.9G395700	6.629	6.48187	6.39754	0.122553	0.081541	0.182209	-5.9522	1.58185257758098e-30	2.14191785968511e-29	down
Seita.2G106700	2.57053	1.41629	1.85	0	0	0	-5.95107	8.72924427685754e-13	4.37090755347468e-12	down
Seita.J019500	24.4313	21.1685	19.9999	0	0.170788	0.062582	-5.94906	1.15275445158341e-28	1.44499996855779e-27	down
Seita.9G138000	44.9727	43.6231	42.0808	0.978787	0.695715	1.00133	-5.94856	1.79645288278977e-253	1.38076314072739e-250	down
Seita.9G064900	15.147	7.72916	8.10525	0.161784	0.261924	0.205877	-5.94517	9.36699482473856e-46	2.13902906838264e-44	down
Seita.4G247900	0.138279	0.163778	0.208712	0	0	0	-5.94169	0.000795226495949877	0.0016289928648624	down
Seita.8G235200	3.68664	3.73072	2.52243	0.154038	0.072836	0.034741	-5.93963	2.01303195471888e-46	4.67365852952896e-45	down
Seita.5G195700	7.49641	5.20512	5.20938	0.1704	0	0.168677	-5.93917	5.49931440204559e-16	3.43495457101252e-15	down
Seita.3G017100	82.6106	106.929	134.226	3.69891	1.91099	1.53217	-5.93687	2.64023154131369e-68	1.10319374287767e-66	down
Seita.2G068100	8.074	7.39115	9.23751	0	0.184219	0.217333	-5.9352	1.76413166191416e-26	2.00955512673662e-25	down
Seita.4G075900	1.17863	1.09133	0.80455	0	0	0.052288	-5.93343	8.08619152099983e-14	4.37277163032479e-13	down
Seita.J014400	0.676209	0.679471	1.07873	0	0.055673	0.031666	-5.9279	1.30153406377072e-05	3.32783904408225e-05	down
Seita.6G224400	15.3814	18.8599	18.211	0	0.3008	0.470254	-5.92621	5.31338913543955e-24	5.35131574064769e-23	down
Seita.9G365500	16.3631	14.6901	15.1813	0.761788	0.088087	0.162548	-5.92367	3.82038025600368e-28	4.70016201082981e-27	down
Seita.5G393200	193.384	186.791	188.682	2.76044	2.96931	2.31789	-5.91467	4.16226213877128e-195	1.36592348637183e-192	down
Seita.1G248100	101.633	112.258	120.385	2.61382	2.14201	2.54388	-5.90036	0	0	down
Seita.9G173300	31.3652	28.7105	26.5044	1.19406	0.198018	0.678364	-5.89995	5.6011709733098e-79	2.97442546577199e-77	down
Seita.5G197100	80.6213	79.4487	95.1449	3.15522	0.896281	1.78095	-5.89984	1.85328391807771e-79	9.8955874580065e-78	down
Seita.5G429500	20.3924	19.9142	18.3428	0.561261	0.338855	0.36579	-5.89638	6.14152726726348e-63	2.18484271492039e-61	down
Seita.2G140600	0.295516	0.350849	1.84015	0	0	0	-5.89635	5.05875125199317e-08	1.66987960914291e-07	down
Seita.9G365400	2.46168	1.90118	0.831591	0	0.052518	0.056	-5.89546	2.21333519809195e-07	6.87418982674091e-07	down
Seita.7G164000	1.30844	1.60963	2.63684	0	0	0	-5.89318	1.0837040226304e-12	5.37837610687613e-12	down
Seita.9G196400	0.461246	0.723175	1.06483	0.031094	0.02236	0	-5.89078	1.94195154669576e-11	8.72325112647539e-11	down
Seita.2G232600	1.78597	1.22336	1.10734	0	0.025428	0.022506	-5.89059	8.86562755398483e-13	4.43691542099443e-12	down
Seita.8G136100	0	0.124217	0.114523	0	0	0	-5.88723	0.000807614286549219	0.00165251439451051	down
Seita.5G422900	398.913	521.597	777.498	30.5452	2.68205	5.26786	-5.87563	1.6886679902488e-18	1.25307230668691e-17	down
Seita.9G509900	1.35598	1.31345	0.362222	0	0	0	-5.87385	1.26370063253792e-09	4.83734002287484e-09	down
Seita.9G066000	0.175908	0.718737	0.931096	0	0	0	-5.8733	2.22801743632346e-05	5.54337722656949e-05	down
Seita.6G159400	58.828	110.194	139.905	1.43734	1.98033	3.3916	-5.8711	8.5257477987447e-31	1.16961726612464e-29	down
Seita.7G171400	3.62168	1.96801	2.81706	0	0	0.01094	-5.86904	2.27644102724004e-14	1.28479252333526e-13	down
Seita.9G386600	13.967	14.8194	23.5368	1.04693	0.234881	0.03373	-5.86821	4.40463450021347e-23	4.21652441323287e-22	down
Seita.2G203600	45.4719	36.8393	35.2688	0.874315	0.679096	1.07263	-5.86662	2.36703069890924e-104	1.96962580122627e-102	down
Seita.4G034100	229.95	254.564	231.81	6.52167	3.63926	6.20766	-5.86649	8.28818369229334e-225	3.96840952624281e-222	down
Seita.9G208800	0.334627	0.148483	0.45622	0.039157	0	0	-5.86482	5.25859755125498e-06	1.40902165953272e-05	down
Seita.2G003500	5.14196	4.68267	5.77164	0.301161	0	0	-5.85811	2.62850322450704e-19	2.05544025912121e-18	down
Seita.2G280100	235.562	207.521	99.2268	8.81178	1.82819	3.01918	-5.85699	1.23257277621015e-40	2.41933824427217e-39	down
Seita.1G336800	316.884	259.088	240.79	8.06534	4.304	6.20501	-5.85577	4.64928397819471e-217	2.05744904774444e-214	down
Seita.1G327800	55.0216	44.28	77.9563	2.12779	0.537529	1.55959	-5.85251	1.43659797661267e-40	2.81224645461972e-39	down
Seita.7G335400	113.861	109.818	111.001	13.9269	8.84977	11.1388	-5.851	1.69892527604057e-05	4.28761000063224e-05	down
Seita.5G104000	247.701	257.454	320.427	8.07856	4.83876	6.03906	-5.84871	0	0	down
Seita.1G132600	1.58903	1.33929	1.34796	0.060634	0.038013	0.018437	-5.8467	1.00500241803399e-25	1.10142985454104e-24	down
Seita.9G444600	84.4544	70.338	56.7435	1.11309	1.23406	2.20509	-5.84471	3.42655494071366e-75	1.70492998557792e-73	down
Seita.9G067800	24.4401	18.2483	17.589	0.511213	0.218215	0.483046	-5.8447	1.52955069118687e-36	2.60943849518077e-35	down
Seita.1G039200	0.102799	0.231606	0.27747	0	0	0	-5.83901	9.02880889421116e-07	2.63625333773093e-06	down
Seita.3G099200	236.289	191.65	146.674	3.37531	3.94813	4.81679	-5.83416	5.68230756489539e-137	7.94082091138276e-135	down
Seita.2G438500	133.934	314.137	303.487	4.95657	4.88388	7.45672	-5.83396	6.95971465311557e-44	1.50907487656679e-42	down
Seita.5G463600	1281.24	1554.49	1828.67	61.0206	13.4502	37.8386	-5.82835	5.71093145250387e-41	1.13468826485225e-39	down
Seita.1G118300	54.5328	38.4567	45.7608	1.10348	1.03598	1.10419	-5.82825	3.58880618791297e-30	4.79497997851666e-29	down
Seita.6G048600	0.239691	0.133382	0.230448	0	0	0	-5.82788	4.40256998846962e-05	0.000105675428709099	down
Seita.3G022100	0	0.080625	0	0	0	0	-5.82669	3.46629495516628e-06	9.47497208755653e-06	down
Seita.9G018500	28.8352	27.1834	33.2028	1.3576	0.247979	0.571523	-5.82585	3.55906114288992e-54	1.01811458178635e-52	down
Seita.3G245700	1.16851	0.911201	1.25048	0	0	0	-5.82121	1.50739642951761e-18	1.12312570196227e-17	down
Seita.3G098100	0.999014	0.368058	0.640646	0	0	0	-5.81997	5.07907807560561e-11	2.19834963476901e-10	down
Seita.9G130200	83.1055	82.7273	86.4816	2.10778	1.39377	2.36524	-5.81766	6.13901006365571e-216	2.67615025267451e-213	down
Seita.5G033400	149.829	93.7525	58.3723	2.43715	1.67798	2.87582	-5.8175	3.30696050155233e-52	8.96809613452543e-51	down
Seita.1G359000	8.21848	8.87177	8.57629	0.218248	0.118303	0.22254	-5.80625	3.41063592982105e-50	8.79209564009562e-49	down
Seita.3G258100	318.904	281.201	244.456	5.23367	5.40578	9.48227	-5.80357	2.19480029039732e-153	4.03166868437953e-151	down
Seita.1G272100	2.8693	2.17442	3.23715	0	0.024642	0	-5.80244	1.44925184954605e-24	1.50903025916904e-23	down
Seita.3G251600	50.4439	43.1444	49.6396	1.21728	0.831203	1.4682	-5.80202	2.64096704881083e-178	6.82608182253255e-176	down
Seita.5G245300	6.42069	6.20097	4.4873	0.407556	0	0.122046	-5.79967	1.10492064662205e-41	2.23951542858365e-40	down
Seita.J021900	2405.8	3524.4	2378.75	0.216256	0.600834	10.3462	-5.79651	6.45865437631685e-05	0.000151980275837163	down
Seita.9G469100	0.428438	0.314951	0	0	0	0	-5.7938	1.53059435046278e-07	4.83391751664863e-07	down
Seita.2G249600	39.1925	35.8732	27.7498	0.836297	0.489033	1.02982	-5.78267	6.49768662692111e-99	4.90382256621408e-97	down
Seita.J030300	18.775	8.7233	16.5635	0.259757	0.485918	0.548748	-5.78035	1.05494956938474e-34	1.68647575659661e-33	down
Seita.7G109500	24.701	23.6272	24.9688	0.999545	0.38754	0.612842	-5.77725	4.59312613336317e-200	1.6359931094773e-197	down
Seita.9G404400	3.66517	3.8854	4.42659	0.2542	0.078459	0	-5.77506	3.50124206673957e-17	2.37429247836691e-16	down
Seita.3G334300	62.2806	59.5293	54.3618	1.56036	1.02321	1.63824	-5.77376	1.9308083569922e-117	2.05814305411209e-115	down
Seita.2G128900	58.6715	26.0544	16.3541	1.03387	0.208595	0.838424	-5.77166	4.99495186477102e-29	6.38737123968332e-28	down
Seita.3G139200	1.46031	2.73055	3.32619	0.165521	0.027425	0	-5.77016	2.82548223018652e-17	1.93128620400322e-16	down
Seita.7G125300	221.707	188.626	173.396	2.44173	4.89997	6.21116	-5.76867	1.40117230013322e-44	3.09561568608101e-43	down
Seita.1G100000	37.3581	32.7236	18.3937	0.756947	0.733658	0.525666	-5.7686	1.97064215187515e-35	3.24079647127351e-34	down
Seita.6G159800	5.17152	5.58321	5.77855	0.0743801	0.0948052	0.183692	-5.76825	7.76990587370116e-117	8.16315254867589e-115	down
Seita.2G380800	19.8252	19.0077	16.3012	0.499656	0.222185	0.458449	-5.76301	5.39359817195455e-58	1.71415475308244e-56	down
Seita.4G248500	13.373	9.66417	6.70971	0.114437	0.312435	0.254033	-5.75711	2.09073818668467e-32	3.03650871300343e-31	down
Seita.6G068000	1.42658	1.48171	1.23552	0.033284	0.045533	0.015885	-5.7557	1.18405196708974e-08	4.14311798284295e-08	down
Seita.1G127300	35.6834	24.3315	22.2601	0.99047	0.339712	0.813595	-5.75199	8.17834040353741e-60	2.72676698819768e-58	down
Seita.1G015900	0.090133	0.043138	0.034644	0	0	0	-5.75145	0.000493889632646965	0.0010386689588652	down
Seita.J013600	2.79576	3.71627	1.87548	0.106368	0.135607	0	-5.74799	5.73304603929011e-09	2.06926687678629e-08	down
Seita.1G225800	1.1865	0.62868	0.979516	0	0	0.056	-5.74588	4.84512622069782e-06	1.30413419526238e-05	down
Seita.3G327400	0.029084	0.080408	0.139882	0	0	0	-5.74577	3.10951200083256e-06	8.54852381478883e-06	down
Seita.5G144800	37.7671	26.9209	21.077	0.545795	0.555328	0.60838	-5.7433	1.98449747543607e-43	4.24935614113353e-42	down
Seita.1G318200	9.65904	8.01624	11.3691	0	0.250538	0.282382	-5.74181	2.11016452849472e-24	2.16707367734688e-23	down
Seita.1G228100	20.8689	18.5285	15.3987	0.312484	0.371812	0.600716	-5.73953	3.18933638992389e-64	1.18062037947411e-62	down
Seita.3G216400	34.5471	22.9067	22.384	0.622696	0.252119	0.459602	-5.73458	2.36935801986347e-71	1.07791027548524e-69	down
Seita.5G153800	36.6411	37.808	33.2218	1.56316	1.49411	1.6545	-5.73429	2.75556261025613e-172	6.54322903721552e-170	down
Seita.2G345300	11.9863	12.0243	18.5192	0.614402	0.191444	0.298566	-5.73384	7.85525880334386e-83	4.41208738210123e-81	down
Seita.2G283800	22.2826	22.9276	20.1329	0	0.364785	0.745657	-5.73372	4.53567225990035e-123	5.21548738956337e-121	down
Seita.2G253200	131.906	112.981	103.827	4.80418	1.10369	3.00802	-5.73345	8.07701341877443e-47	1.90246234614633e-45	down
Seita.1G233400	5.19604	3.20733	3.92586	0	0	0	-5.73096	9.79255638542307e-17	6.45332117213564e-16	down
Seita.2G029000	87.6312	78.7274	85.6211	2.56242	1.20122	2.66057	-5.72927	1.84710721470599e-154	3.43620767005846e-152	down
Seita.7G261400	72.4791	88.0824	99.2439	2.01291	2.26194	2.17576	-5.7237	2.6016607788505e-161	5.2404625081301e-159	down
Seita.7G072900	1.65167	1.3746	1.26397	0.069892	0	0	-5.7228	3.11878569145314e-16	1.9810868571177e-15	down
Seita.1G082000	41.5648	41.0044	38.7829	2.06473	1.10428	1.71489	-5.71475	7.82715617590308e-172	1.82886200343681e-169	down
Seita.8G209200	0.0989189	0.0983095	0	0	0	0	-5.70821	1.58495611871174e-05	4.01350904796375e-05	down
Seita.3G251200	0.744764	0.534419	0.493028	0	0	0	-5.70459	1.96319081218319e-07	6.12988176731177e-07	down
Seita.1G264100	5.14703	3.90456	8.1365	0	0	0.39535	-5.7045	4.26879549467435e-10	1.70140161043878e-09	down
Seita.6G152300	2.65656	1.79432	1.49331	0.133506	0	0	-5.70262	9.62275808257816e-16	5.92777916195209e-15	down
Seita.5G385100	136.249	126.904	139.232	3.36944	2.80307	3.06384	-5.69773	4.88258784354878e-169	1.07222363268067e-166	down
Seita.7G116800	0.203992	0.232843	0.764243	0	0.0243328	0	-5.69758	2.17757958843844e-05	5.4252808188622e-05	down
Seita.2G383800	0.177302	0.158931	0.263101	0	0	0	-5.6834	0.0111008851360836	0.0190899406600091	down
Seita.5G010300	17.5855	13.4901	11.6833	1.08743	0	0	-5.6833	2.76361322534932e-17	1.89032439046317e-16	down
Seita.8G239300	0.74044	0.810973	0.311495	0	0	0.0539669	-5.68224	7.45894881383184e-12	3.47176921124441e-11	down
Seita.J013900	11.9978	11.0236	15.1188	0	0	0	-5.68186	2.11354353197423e-40	4.1044059799449e-39	down
Seita.4G071400	24.9665	18.3249	19.6775	0.301941	0.465259	0.190227	-5.68138	6.87522665840665e-60	2.30016890048205e-58	down
Seita.9G010100	137.385	122.82	131.547	3.69185	2.54583	3.25012	-5.68032	1.03981790119886e-232	5.84037720006059e-230	down
Seita.3G057100	140.256	144.728	178.687	3.78052	1.72471	6.0271	-5.67732	5.04741086928571e-42	1.03597842065515e-40	down
Seita.3G337300	0.131306	0	0.019255	0	0	0	-5.67537	5.25897413812818e-05	0.000125131452262574	down
Seita.6G222500	19.1851	19.1631	15.4721	0.267448	0.438039	0.673234	-5.67408	3.50327315158031e-57	1.08735493026787e-55	down
Seita.7G251700	5.58738	4.59354	3.70236	0.27629	0	0.093959	-5.67296	9.23675405746224e-21	7.83554678351146e-20	down
Seita.3G314600	1.23397	1.06733	0.963184	0	0	0	-5.67288	4.05448984406794e-07	1.2291829445266e-06	down
Seita.2G147800	20.6923	17.8444	14.3776	0.531057	0.394898	0.443602	-5.67167	2.12709361923845e-130	2.77348318469185e-128	down
Seita.2G256000	6.37405	4.92139	3.63605	0.232466	0.079666	0.103788	-5.66766	2.27948226088576e-38	4.18196221065895e-37	down
Seita.1G314400	24.507	25.8663	20.4886	1.00813	0.295034	0.449915	-5.66687	1.76561068634148e-51	4.7045630578631e-50	down
Seita.6G120800	14.8349	14.8043	14.0987	0.289545	0.284129	0.535489	-5.66586	1.66259447113919e-65	6.41471555066875e-64	down
Seita.J014600	2.83135	3.55127	4.44714	0.148722	0.123573	0	-5.66538	2.64830447432959e-10	1.07608554231698e-09	down
Seita.3G031400	329.273	315.024	278.914	8.35687	6.99471	8.00285	-5.66261	9.79482574437024e-266	8.41404339752416e-263	down
Seita.6G176000	207.488	179.154	154.64	3.52096	4.71375	5.2048	-5.65099	1.0551707697425e-125	1.2630480603225e-123	down
Seita.7G286800	1808.37	1379.94	1698.39	29.7383	46.936	50.605	-5.64661	6.72957008661356e-92	4.46705803453914e-90	down
Seita.3G259100	62.7594	67.0531	88.5656	2.76693	1.02589	2.16068	-5.64652	6.66325937488507e-99	5.01582001449145e-97	down
Seita.9G142500	0.911182	0.633127	0.90455	0	0	0	-5.64575	5.87161099840721e-10	2.30841489339722e-09	down
Seita.5G004900	158.751	157.366	134.198	3.68227	3.09499	4.73506	-5.64363	2.05318153557064e-83	1.17582888449827e-81	down
Seita.9G317500	134.124	106.844	161.624	3.61368	3.0836	3.4679	-5.64086	7.22232469437443e-111	6.78271502728598e-109	down
Seita.7G200900	0.311347	0.171833	0	0	0	0	-5.63977	2.46322492528816e-05	6.09689918583823e-05	down
Seita.9G273900	58.1886	55.2385	51.1636	2.12729	1.01824	1.37963	-5.63199	5.03469908133474e-108	4.49689468099522e-106	down
Seita.8G237800	0.056613	0.042364	0.059623	0	0	0	-5.6311	0.000356634091528432	0.000764380414711301	down
Seita.1G000600	0.175986	0.188995	0.399601	0	0	0	-5.62943	2.03049223168751e-05	5.07962197952009e-05	down
Seita.9G320000	40.4783	34.7684	80.0254	1.77569	0.942432	1.51006	-5.62779	7.85888177881541e-24	7.84464662043273e-23	down
Seita.1G012400	221.989	219.924	179.808	7.13635	3.24022	6.60702	-5.62684	7.03085669629325e-61	2.4102139850779e-59	down
Seita.5G196300	0.081579	0	0	0	0	0	-5.62633	0.00400178974608662	0.0074078002987674	down
Seita.5G017400	10.6765	8.4849	10.7442	0.287748	0.282162	0.301627	-5.62625	1.69453557396565e-32	2.46598408115669e-31	down
Seita.3G342900	48.6443	50.8747	53.8313	1.59439	1.22438	1.37358	-5.62478	4.31058658421656e-70	1.91336325782999e-68	down
Seita.2G437100	16.9941	15.3583	17.1424	0.423839	0.492494	0.371578	-5.62407	1.28455159481731e-109	1.17610966864669e-107	down
Seita.7G246700	2.55889	3.03843	2.62795	0.107469	0	0.113755	-5.62128	2.380587612476e-15	1.43094921583838e-14	down
Seita.2G415600	125.153	118.565	153.336	3.15044	3.22004	3.58563	-5.61687	9.34293962749861e-169	2.02132768666927e-166	down
Seita.9G182400	4.53559	5.95985	3.8517	0.285249	0	0.087012	-5.61638	3.96606296968835e-12	1.88936227623043e-11	down
Seita.4G218100	42.0223	39.4087	43.9132	1.37757	0.991585	1.06959	-5.60914	1.35892200880686e-79	7.29596233662171e-78	down
Seita.3G068900	0	0.417148	0.141583	0	0	0	-5.60866	7.52333735822927e-09	2.6852513041892e-08	down
Seita.8G243100	1.02852	0.827956	0.971817	0.059383	0	0.039088	-5.60615	4.57209989082919e-25	4.84708971003442e-24	down
Seita.6G241200	0.061647	0.082316	0.066722	0	0	0	-5.60188	0.000980252093946522	0.00198187892204735	down
Seita.3G045300	0.161212	0.158842	0.374714	0	0	0	-5.60097	2.81014417927618e-05	6.91048926868058e-05	down
Seita.9G193800	64.8473	61.4081	63.0619	2.00219	1.21941	1.88535	-5.59761	9.55561196512444e-171	2.19756502886134e-168	down
Seita.3G238200	74.3196	160.152	61.1199	4.20545	1.59903	2.56714	-5.59744	4.74525902113338e-55	1.39011815677275e-53	down
Seita.8G080000	5.52198	7.38145	7.26423	0.379928	0.09436	0.116644	-5.5952	5.83597365273031e-54	1.65808640540169e-52	down
Seita.3G134900	4.1545	8.32099	3.8273	0.216672	0.156623	0.096316	-5.5948	3.23387310736112e-43	6.87922300412938e-42	down
Seita.9G425000	176.389	171.556	154.047	4.022	3.4585	5.94832	-5.59061	4.96224606369891e-88	3.15070262570552e-86	down
Seita.9G457700	559.653	458.222	418.164	19.9388	6.20749	14.3771	-5.58971	5.18830044539106e-87	3.17682790583934e-85	down
Seita.3G357000	0.978675	0.788249	0.613837	0	0	0	-5.58814	7.22889803155051e-23	6.85501379245116e-22	down
Seita.7G323900	97.5824	133.667	157.186	3.92274	4.27328	1.91993	-5.58711	1.7721316936959e-64	6.59345864685047e-63	down
Seita.2G141700	152.976	141.439	156.442	4.48121	3.48941	4.32837	-5.58708	1.12676851850393e-187	3.29095281199444e-185	down
Seita.5G184500	79.8447	69.6042	57.7699	1.63934	1.58198	2.396	-5.58664	1.94591248755237e-44	4.28291379230911e-43	down
Seita.5G065800	110.199	100.44	131.672	2.90093	2.65555	3.23943	-5.58588	3.71943100658459e-142	5.65799069840188e-140	down
Seita.7G087300	29.3173	20.7934	14.1648	0.71041	0.237424	0.751735	-5.58489	7.83876901801968e-81	4.27139788636755e-79	down
Seita.9G421100	74.3598	67.1264	61.5677	2.19981	1.94433	1.80266	-5.58473	3.40897218324136e-183	9.39300476942741e-181	down
Seita.2G311600	21.5209	16.3984	19.9619	0.490847	0.128532	0.893359	-5.58387	1.84861918929092e-42	3.85937245615581e-41	down
Seita.3G051000	5.51864	4.61569	5.36589	0	0.153024	0.162202	-5.58302	3.98263941574229e-65	1.50870232705039e-63	down
Seita.9G446400	265.06	433.615	296.898	9.19086	9.8412	9.73203	-5.58098	2.68940004458645e-168	5.77568434575268e-166	down
Seita.9G253800	4.68587	4.13922	5.34049	1.55483	0.883885	1.50317	-5.57535	1.25269200412308e-06	3.60857829809871e-06	down
Seita.7G014100	0.125985	0	0.05845	0	0	0	-5.57235	1.4532572777781e-05	3.69700246599294e-05	down
Seita.5G147800	52.544	38.6115	81.6227	1.02336	2.01223	1.48684	-5.57213	2.17498564090791e-43	4.65383191311335e-42	down
Seita.2G068000	5.39546	4.69602	3.72765	0	0.271345	0	-5.57032	2.94609950887805e-13	1.53162563823071e-12	down
Seita.2G306800	0.852557	0.420723	0.567833	0	0	0	-5.56975	2.56447505875139e-06	7.12660542730273e-06	down
Seita.1G117400	0.469752	0.242582	0.122738	0	0	0	-5.56412	6.09805823197044e-05	0.000143912400437266	down
Seita.2G327600	18.8445	18.1375	20.3902	0.867789	0.441103	0.377465	-5.56183	1.18805966393913e-92	7.99531304255074e-91	down
Seita.5G178900	44.9672	41.2605	43.4202	1.02471	1.08553	1.28716	-5.56036	1.32245001273464e-106	1.15990382948771e-104	down
Seita.9G368000	14.7474	11.1884	13.3014	0.45537	0.256973	0.388841	-5.55179	1.76318565580033e-65	6.79384742070714e-64	down
Seita.9G017300	11.7907	9.50854	12.3027	0.121445	0.31723	0.335791	-5.54841	3.6240432057277e-59	1.18265284815295e-57	down
Seita.5G035700	0.052476	0.029061	0.24191	0	0	0	-5.54617	0.00171260919944921	0.00334292433925772	down
Seita.8G238200	0.122054	0.22255	0.111236	0	0	0	-5.54117	9.16574330509816e-06	2.38786785043263e-05	down
Seita.8G140800	22.4044	21.4345	21.3202	1.09083	0.312133	0.543377	-5.53959	7.4041546466926e-83	4.16672725945955e-81	down
Seita.5G435500	9.00253	6.65014	5.42056	0.230084	0.1134	0.146178	-5.53823	7.61024548330464e-27	8.76814358307213e-26	down
Seita.9G044600	0	0	0.144535	0	0	0	-5.53247	6.27144064685511e-05	0.000147789226216474	down
Seita.9G224300	0	0	0	0	0	0	-5.52753	0.000209338986809643	0.000461585670221142	down
Seita.1G301400	0.573405	0.359696	0.087409	0	0	0	-5.52542	3.98064345015419e-06	1.08161366870084e-05	down
Seita.7G257400	147.207	158.989	145.093	5.79576	2.04625	5.36562	-5.52538	1.06199636861953e-54	3.08021131462469e-53	down
Seita.6G118800	286.232	304.88	366.772	12.1357	6.23268	9.23156	-5.52458	1.02023166691275e-150	1.7736848985429e-148	down
Seita.2G038700	1.50186	0.703894	2.28582	0	0	0	-5.52282	4.01891382013074e-11	1.75508995132414e-10	down
Seita.8G059700	0	0.017776	0.033872	0	0	0	-5.51968	0.0065709003644849	0.0117523751956834	down
Seita.5G099200	127.077	114.428	94.7628	4.1343	2.31804	3.75046	-5.51808	1.05093005027365e-179	2.7652715295804e-177	down
Seita.7G234600	56.2184	48.5381	55.7693	1.53438	1.54358	1.465	-5.51753	7.90415017903653e-139	1.13722420827153e-136	down
Seita.2G348200	24.7493	19.3695	24.0989	0.866463	0.384614	0.860733	-5.5172	1.14748048630271e-47	2.79287188028695e-46	down
Seita.4G273200	4.79833	4.78692	4.32786	0.238789	0.025137	0.216658	-5.51351	1.19194961380174e-31	1.68587275401005e-30	down
Seita.5G430100	42.6599	46.5905	42.8344	1.22184	1.02297	1.57673	-5.51206	7.90381177334285e-153	1.42497920039521e-150	down
Seita.J015900	0.35797	0.507579	0.294192	0	0	0	-5.51081	0.000116533985102508	0.0002659068830382	down
Seita.2G370000	0.416562	0.283751	0.707684	0	0	0	-5.50671	2.58541565753023e-05	6.381495403489e-05	down
Seita.5G309200	3.67552	3.05347	3.46999	0.09509	0.064881	0.143369	-5.50069	5.06945630365877e-33	7.56198213794493e-32	down
Seita.J020500	21.5548	27.1932	30.1718	2.2998	0.398578	2.304	-5.49926	1.47039261712249e-75	7.34115507150371e-74	down
Seita.9G187900	90.3121	95.1802	107.381	2.45761	2.07922	3.95443	-5.49912	1.92647403562186e-63	6.97230819806787e-62	down
Seita.2G190600	5.08821	1.13817	1.15456	0	0	0	-5.49334	1.79423344529078e-06	5.07792405393486e-06	down
Seita.9G176400	90.6776	87.0083	108.535	1.70786	3.29071	3.18551	-5.49164	3.95724196627715e-48	9.74529225202839e-47	down
Seita.9G494900	7.77848	5.9828	6.33705	0	0	0.219327	-5.49132	2.71918771186551e-19	2.12407904521144e-18	down
Seita.7G291400	0.159666	0.21656	0.194179	0	0	0	-5.48998	9.78878547076614e-05	0.00022531409665432	down
Seita.8G236300	0.134533	0.027228	0.195089	0	0	0	-5.48992	0.000214091350742069	0.000471530509096116	down
Seita.5G288000	60.4097	44.5559	43.4451	0.876404	1.2632	2.11926	-5.48861	9.36826670411733e-70	4.10839287728461e-68	down
Seita.1G153100	1.22785	1.28163	1.32363	0	0	0.082152	-5.48567	1.62608046043798e-25	1.76422481456212e-24	down
Seita.8G247600	3.36066	2.00467	2.9589	0.134951	0.04098	0.10897	-5.48537	1.02202444886412e-53	2.88966777134311e-52	down
Seita.7G135300	0.885545	0.347851	0.1837	0.060739	0	0	-5.48313	4.48768178790784e-07	1.35390684825353e-06	down
Seita.7G002300	0.200097	0.239965	0.182189	0	0	0	-5.48215	6.47996541342876e-05	0.000152457185298867	down
Seita.3G302500	0.508571	0	0	0	0	0	-5.4817	0.00300439991013102	0.00566660537171219	down
Seita.8G170500	60.4716	59.3913	56.1407	2.25237	2.57784	2.83564	-5.48013	0	0	down
Seita.6G085200	12.8369	12.2662	12.8488	0.288888	0.225346	0.533164	-5.47509	5.97568579348648e-43	1.26564071769659e-41	down
Seita.J019100	0.621297	0.505068	0.566129	0	0	0	-5.47285	2.50442277319743e-17	1.71705812058163e-16	down
Seita.9G555000	32.23	25.3192	21.2943	1.60456	0.396111	0.559034	-5.46767	5.79600423547993e-54	1.64833394065883e-52	down
Seita.9G067200	39.9205	27.2983	17.646	1.03904	0.70172	0.81102	-5.46643	1.04650883543352e-74	5.14568746742539e-73	down
Seita.2G248600	18.0146	16.1259	13.9643	0.8162	0.234399	0.527472	-5.46592	4.26834873303446e-38	7.71923600283204e-37	down
Seita.8G204900	1.00646	2.53809	3.54581	0.119047	0	0.132632	-5.4657	1.70175248467043e-12	8.33385057340195e-12	down
Seita.9G440000	97.4009	71.3258	75.9529	2.36777	2.07821	2.71722	-5.45942	3.20372158292591e-66	1.25262511743664e-64	down
Seita.7G194500	0.24218	0.16396	0.168102	0	0	0	-5.45385	0.00857256733140489	0.0150242408669873	down
Seita.7G278200	17.8008	11.8564	30.4795	0.291763	0.289757	0.140937	-5.45369	2.39950068000085e-25	2.58796958496251e-24	down
Seita.7G280200	5.30416	9.69119	24.9261	0.370691	0.261414	0.586565	-5.45231	7.17284893154849e-13	3.61951276336795e-12	down
Seita.9G195600	64.9856	55.8256	52.4435	2.18028	1.34021	1.72629	-5.43853	6.57495071448186e-143	1.0107083448309e-140	down
Seita.5G253900	95.0471	81.3599	73.4337	2.58293	2.33008	3.13068	-5.43683	6.34641494551268e-48	1.55503138685897e-46	down
Seita.2G027400	0.925114	1.00713	1.02742	0	0	0	-5.43182	9.9946694690982e-17	6.582058876752e-16	down
Seita.5G446500	22.758	18.8973	27.0022	1.03079	0.648851	0.423157	-5.4307	3.69905071046603e-18	2.67487432781831e-17	down
Seita.9G154000	0.493201	0.580202	0	0	0	0	-5.42786	9.79119159028002e-07	2.84803637862074e-06	down
Seita.4G181100	0.166748	0.159677	0.045323	0	0	0	-5.42562	3.69072170609506e-05	8.93970051997997e-05	down
Seita.3G219400	17.6846	17.6625	22.6547	0.933314	0.177927	0.501211	-5.42238	2.66977457245443e-33	4.01938690400395e-32	down
Seita.3G039500	76.3817	67.9926	61.4006	2.84722	1.17764	2.25735	-5.42192	7.37983810702658e-111	6.90842729461299e-109	down
Seita.8G115700	133.032	109.279	94.8566	2.87	2.90753	4.61268	-5.41648	1.05232754835312e-78	5.55792598639232e-77	down
Seita.J016000	104.199	82.623	76.5241	4.06469	2.38526	2.31927	-5.41399	4.84569706264661e-62	1.70106098688365e-60	down
Seita.4G046700	187.827	184.998	201.752	4.93347	5.0388	7.43666	-5.41276	1.3517598736532e-48	3.36867326192739e-47	down
Seita.3G079600	6.04267	6.06907	5.53024	0	0.13296	0.167012	-5.40803	8.92181009516469e-64	3.24911854675156e-62	down
Seita.3G022900	1.61699	1.84781	1.37538	0	0.116101	0	-5.40592	2.07665060799777e-22	1.91756984849165e-21	down
Seita.8G135100	2.01529	1.03518	0.998498	0.165671	0	0	-5.4057	1.39182700836109e-07	4.4128410153281e-07	down
Seita.1G129500	43.512	38.284	39.3037	0.997289	1.17201	1.36063	-5.40333	2.25636181982499e-177	5.73057040622856e-175	down
Seita.3G141300	46.201	41.731	47.4802	1.36922	1.17648	1.60097	-5.40318	2.47253649674312e-93	1.67942728977619e-91	down
Seita.4G020200	0.435192	0.723709	0.622965	0.037525	0.044077	0.011949	-5.39999	1.55932876089504e-08	5.39037934897164e-08	down
Seita.7G084000	0	0	0	0	0	0	-5.39723	8.49941507639559e-05	0.000197236942742957	down
Seita.3G252900	0.42301	0.182627	2.47855	0	0	0.085272	-5.3961	0.00546316143739917	0.00989596601972944	down
Seita.J011100	1.48096	1.5827	2.3022	0.110989	0.01837	0.018543	-5.39446	1.59432239977155e-22	1.48533889410296e-21	down
Seita.1G139100	40.0361	42.5084	52.2296	1.93225	1.06763	1.3064	-5.39296	4.32323151907181e-152	7.74654128696505e-150	down
Seita.5G113800	1.10798	0.94586	0.461264	0	0	0	-5.38963	4.88989206496476e-05	0.000116739478127698	down
Seita.1G236700	0.238004	0.086709	0.124691	0	0	0	-5.38902	6.58776498786657e-05	0.000154856218913979	down
Seita.9G014000	51.6705	51.3672	65.2608	1.96613	1.1064	1.99211	-5.38812	3.08418811063129e-71	1.39658732011175e-69	down
Seita.2G037900	7.63231	5.8585	6.99058	0	0	0.498441	-5.38652	2.18822230605369e-10	8.93490967327137e-10	down
Seita.5G104500	4.16883	3.11368	3.33722	0.224727	0	0.144575	-5.38395	1.35293851488794e-14	7.7314175707948e-14	down
Seita.1G363800	41.8324	37.6629	43.7709	1.1485	1.22592	1.26018	-5.38359	1.29395753338229e-52	3.54860259882597e-51	down
Seita.1G288600	3.13075	2.55691	2.26251	0.069576	0.047692	0.086141	-5.37284	1.77444914108097e-27	2.11449759541215e-26	down
Seita.6G070700	6.87359	3.6366	1.06778	0	0.032871	0	-5.37249	7.60804453115047e-18	5.39733195582492e-17	down
Seita.7G290300	109.856	86.6062	98.2573	3.31813	3.83147	2.78715	-5.36874	3.41783058177968e-44	7.43295441563954e-43	down
Seita.5G270200	151.61	148.25	158.46	4.35235	4.4639	5.69074	-5.36585	1.15360870234959e-69	5.01390615617922e-68	down
Seita.3G391500	27.0028	24.904	23.954	0.473055	0.702037	1.20486	-5.36577	4.30042509482511e-88	2.7364382515154e-86	down
Seita.4G078300	0.268586	0	0	0	0	0	-5.35917	0.00588709533151315	0.010605340982391	down
Seita.9G123900	17.8691	16.0932	18.2316	1.04242	0.309548	0.489912	-5.35907	2.00408691511159e-68	8.40996645541151e-67	down
Seita.7G233500	1.51609	2.03331	6.38773	0	0	0.284005	-5.3584	3.43670683226921e-08	1.15030823344129e-07	down
Seita.1G007500	0.42181	0.374041	0.061628	0	0	0	-5.35339	0.0260959219241892	0.04205846990618	down
Seita.9G157900	0.060837	0.042286	0.061922	0	0	0	-5.35241	0.000207051368340261	0.000456990048750397	down
Seita.3G262000	2209.08	2529.45	3362.03	158.288	7.60599	98.0882	-5.35166	1.68799860606378e-17	1.17105404482909e-16	down
Seita.3G342000	7.87967	5.9468	3.48223	0	0	0.195038	-5.34998	6.96324712451207e-40	1.33273629597394e-38	down
Seita.3G121800	17.2433	12.9672	8.66112	0.30524	0.445227	0.277795	-5.34857	1.28143976392995e-27	1.53893960465058e-26	down
Seita.5G333100	1.52318	1.83333	1.54518	0	0.0681084	0	-5.34814	2.4948595503559e-30	3.35485096165952e-29	down
Seita.1G041700	1.28324	0.760287	1.90873	0.082585	0.017396	0.04959	-5.34674	3.14490905155144e-17	2.14504169033004e-16	down
Seita.8G120700	0.585529	0.479038	0.264529	0	0	0	-5.34295	0.00829497598700922	0.0145718371016828	down
Seita.9G156700	0	0.064967	0	0	0	0	-5.34236	0.00240428921927257	0.00459929756531922	down
Seita.6G028700	4.78531	5.31681	4.82477	0.344999	0	0.150383	-5.34223	3.46800189774928e-33	5.20770855668705e-32	down
Seita.9G441700	28.5809	20.3207	20.2886	0.800828	0.684618	0.868827	-5.33712	1.11652447619938e-40	2.19302827009787e-39	down
Seita.7G052300	0.034794	0.151753	0	0	0	0.002066	-5.33663	0.00527761957397978	0.00958067219200867	down
Seita.4G138600	2.05342	2.15236	3.22582	0	0	0	-5.33662	1.61375937458838e-09	6.11561827606111e-09	down
Seita.3G140100	7.59579	6.56754	6.84472	0.102957	0.319729	0.221412	-5.33596	7.34749564519602e-35	1.18040872007283e-33	down
Seita.9G005600	0.878757	0.995025	2.07237	0	0	0	-5.33583	1.32868855783922e-08	4.62483693347755e-08	down
Seita.J021100	4.21542	4.63557	3.32915	0	0	0	-5.33396	0.00192342316216758	0.00373024039159551	down
Seita.8G025900	3.50502	2.34813	2.93123	0.044754	0.105874	0.107235	-5.33376	3.27222950465903e-16	2.0758472446259e-15	down
Seita.9G160700	4.25736	7.64309	11.7269	0.531269	0	0.267557	-5.33267	8.65358556416541e-15	4.99595322341528e-14	down
Seita.8G082000	0	0	0	0	0	0	-5.33235	0.000147219891589562	0.000331369557156006	down
Seita.7G257500	9.18245	9.34314	10.8106	0.420899	0.222297	0.353369	-5.33001	1.38713151952188e-116	1.44692679609556e-114	down
Seita.7G116100	165.464	147.373	138.397	6.65873	3.53843	5.37421	-5.32945	9.91844796455902e-237	6.03516895210157e-234	down
Seita.9G094400	2.06857	1.95033	1.42723	0	0	0	-5.32878	1.69016659828253e-37	2.97916088328533e-36	down
Seita.7G088700	209.589	202.063	287.462	6.73693	7.42968	8.50958	-5.32221	5.32786408173861e-134	7.13811588235502e-132	down
Seita.2G280400	248.733	287.573	173.328	12.549	4.98335	7.23792	-5.31878	9.23183963322791e-60	3.07100615225157e-58	down
Seita.3G133900	2.43749	0.239347	1.57385	0	0	0	-5.30971	1.29301265968816e-05	3.3072091033814e-05	down
Seita.4G225500	6.82416	7.52755	11.1828	0.160524	0.355842	0.312364	-5.30858	7.55277505605659e-44	1.63402889675737e-42	down
Seita.2G243500	12.7902	11.7795	9.60782	0.483186	0.259745	0.416318	-5.30453	1.08993314732634e-86	6.57720608139675e-85	down
Seita.8G095300	0.250109	0.172746	0.135988	0	0	0	-5.30418	0.000677914360344746	0.00140046999028073	down
Seita.7G119400	24.2206	22.1923	21.7681	1.41188	0.310023	0.879328	-5.30167	4.63615478699028e-45	1.03761052002778e-43	down
Seita.9G247300	126.447	118.412	126.225	4.62856	2.23864	4.79317	-5.29904	1.47062454159932e-94	1.03500074666244e-92	down
Seita.3G390600	31.1886	28.9711	34.0194	1.38472	1.03412	0.723694	-5.298	5.21272111695428e-65	1.96702772174268e-63	down
Seita.6G171500	8.10192	5.93325	4.93611	0.283634	0	0.331948	-5.29744	6.00222038922162e-17	4.01527372670627e-16	down
Seita.9G495400	94.2007	82.6177	96.0386	4.21587	4.57758	3.65688	-5.2971	2.67203614834791e-209	1.08391888589997e-206	down
Seita.6G144300	57.7218	55.1661	55.1025	1.78126	1.85196	1.93879	-5.29655	9.010882334457e-179	2.34982893162934e-176	down
Seita.9G444700	9.09147	7.32336	9.04914	0.376605	0.283105	0.274019	-5.29431	6.40146379057585e-75	3.17432178151696e-73	down
Seita.9G386000	0.069727	0.057745	0.090207	0	0	0	-5.29297	0.0062909161030522	0.0112820082661087	down
Seita.9G152400	19.8266	22.0586	16.3003	0.872952	0.365496	0.70255	-5.29251	1.57664669285368e-76	8.03649562969936e-75	down
Seita.9G015300	4.14214	3.04998	8.29676	0.095759	0.148794	0.19918	-5.28707	4.59693297355669e-22	4.17353501270346e-21	down
Seita.9G546400	19.6626	20.7564	17.2761	1.66809	0.154071	0.332441	-5.28614	1.15058149904373e-24	1.20275711677059e-23	down
Seita.4G136300	87.1675	85.2294	74.9158	3.14689	2.2358	2.88389	-5.28404	1.16690062569256e-180	3.15570986801876e-178	down
Seita.5G423300	0	0.250535	0	0	0	0	-5.28389	0.000481622970591909	0.00101411304895666	down
Seita.9G150400	113.175	104.396	105.348	3.95517	2.81971	4.26382	-5.28248	3.47538626752989e-125	4.12624417543681e-123	down
Seita.7G229700	6.24603	5.48587	5.23304	0.316942	0.123481	0.139445	-5.27808	4.18409574477691e-36	7.03135123231871e-35	down
Seita.1G330600	106.206	100.673	115.405	1.67798	3.91846	3.32638	-5.27421	1.82153829258119e-53	5.10083115162213e-52	down
Seita.4G232000	54.2349	59.5124	59.3504	2.7153	1.16727	2.24696	-5.2741	3.36579536570296e-44	7.33070732633008e-43	down
Seita.3G168400	6.70435	5.40936	10.3296	0.261861	0.153107	0.308791	-5.27342	1.0364283000296e-22	9.73969155693838e-22	down
Seita.4G082100	3.93219	6.49094	2.13959	0.054341	0.276641	0.053739	-5.27228	9.37336814638683e-23	8.83709244860742e-22	down
Seita.9G357700	49.7217	47.4355	36.7222	2.73643	1.26931	2.05821	-5.27062	2.49342827392563e-73	1.17460579994429e-71	down
Seita.4G251900	0.567018	0	0.790309	0.040697	0	0.021082	-5.26868	4.86003950579485e-10	1.92392482848672e-09	down
Seita.4G176600	13.6584	8.63547	3.92878	0	0.477912	0.170797	-5.26693	6.58917140086294e-19	5.01825108487624e-18	down
Seita.6G157200	142.779	118.195	112.826	5.59418	2.37472	5.13817	-5.26675	8.16051935960019e-121	9.1319650933273e-119	down
Seita.9G075800	67.3996	56.0383	50.2084	1.64777	1.89863	2.16323	-5.2602	1.49922937640355e-169	3.39441801524173e-167	down
Seita.3G066500	20.9771	20.7422	16.5462	0.755181	0.545225	0.791547	-5.25996	1.36531606282659e-27	1.63630637041347e-26	down
Seita.2G085600	11.6368	7.8597	5.79213	0	0	0	-5.25977	0.0151048695108959	0.0254070446789183	down
Seita.2G384100	155.93	120.203	172.036	4.50892	6.0345	4.41049	-5.25918	1.53312941520268e-136	2.12218534738505e-134	down
Seita.5G275400	6.45359	7.37942	5.68583	0.51083	0.0486285	0.153633	-5.254	8.43611561561761e-21	7.16677221597858e-20	down
Seita.7G221500	4.27484	3.58953	3.63152	0	0.071869	0.256065	-5.25394	1.42107110463685e-31	2.00702242519963e-30	down
Seita.5G307500	20.9672	35.4498	20.4406	0.52525	0.81167	0.775674	-5.25318	3.88788760472605e-31	5.40216618797496e-30	down
Seita.9G084500	31.9561	26.3301	27.5075	1.55426	0.528185	0.851332	-5.25312	2.41031674777049e-93	1.64098184736906e-91	down
Seita.5G064100	0	0	0	0	0	0	-5.25083	0.00553666693632953	0.0100216553798573	down
Seita.1G058000	2.68828	3.09333	4.17389	0.038699	0.050897	0.185729	-5.25075	8.08169928415138e-20	6.53313564882949e-19	down
Seita.1G041800	0.348661	0.299215	0.157043	0	0.031077	0	-5.24982	7.64462292381277e-05	0.000178278905889332	down
Seita.8G142200	0	0	0	0	0	0	-5.2479	0.000291262282998646	0.000631309647461332	down
Seita.5G060200	2.33344	2.94593	3.20978	0.164704	0	0.110913	-5.24686	1.56008985156301e-39	2.94731851840884e-38	down
Seita.1G310600	953.352	1396.02	1570.92	56.3637	32.4753	49.6727	-5.24416	1.29997710363043e-47	3.15614557487399e-46	down
Seita.3G156000	12.6516	20.4256	7.04797	0.254171	0.834759	0.135612	-5.24403	4.86164307889037e-12	2.29875359244214e-11	down
Seita.1G302100	51.3363	46.1643	41.0443	1.69056	1.46906	1.26867	-5.24267	1.93204361444413e-127	2.38097881211265e-125	down
Seita.9G107900	30.5916	27.8202	38.8332	1.38889	0.896089	0.926135	-5.24261	1.55556896620988e-142	2.37871742387916e-140	down
Seita.8G101900	0.26777	0.10489	0.118272	0	0	0	-5.24246	0.000400428436624553	0.00085298762661318	down
Seita.8G179500	13.0765	11.6914	10.7629	0.949197	0	0.375447	-5.242	8.53116555356909e-06	2.23150414045399e-05	down
Seita.3G133300	51.83	67.0408	65.1561	2.61161	0.620238	3.25455	-5.24028	3.58535919393332e-39	6.72559961317987e-38	down
Seita.6G061400	3.22984	2.99172	3.16766	0.244956	0.053423	0.079059	-5.23821	8.95134488915718e-43	1.8863054125369e-41	down
Seita.8G050300	0.091047	0.151747	0.196151	0	0	0	-5.2345	0.00269583186106086	0.00512111617339867	down
Seita.3G263600	12.549	11.8448	16.043	0.834197	0.226341	0.418261	-5.23434	4.34674879280317e-32	6.22330843095109e-31	down
Seita.9G562300	111.858	94.2531	87.9912	5.82997	4.12922	7.37698	-5.23204	2.38588355540392e-47	5.74007421768388e-46	down
Seita.6G065400	0.39406	0.297906	0.240849	0	0	0	-5.23203	0.000841429159233958	0.0017185749268354	down
Seita.5G228200	141.233	130.843	135.127	3.50499	4.29719	5.93656	-5.2297	4.28707897055508e-124	5.04889981826622e-122	down
Seita.2G204500	1.87658	1.48964	1.61154	0	0	0	-5.2295	6.24202058325062e-41	1.23852374439539e-39	down
Seita.3G320200	0.130516	0	0.180973	0	0	0	-5.22564	0.0051104289612846	0.00929738997584647	down
Seita.9G157100	0.807726	2.28771	1.31417	0.158011	0	0.0285575	-5.22417	2.73586929524862e-11	1.21291035984102e-10	down
Seita.8G064700	1.17041	0.918972	0.392999	0	0	0.038055	-5.22373	3.95448608497901e-20	3.26267443740062e-19	down
Seita.1G198900	0.934154	0.610267	0	0	0	0	-5.22202	1.36255680739458e-14	7.78485850422014e-14	down
Seita.2G001500	231.268	233.341	210.449	11.4053	5.55	7.32466	-5.22021	6.98395998857454e-196	2.39977081630937e-193	down
Seita.2G013200	0.100854	0.106274	0.274125	0	0	0.011939	-5.21952	3.87847049477638e-05	9.37735825669981e-05	down
Seita.2G047600	1.5991	1.36023	1.77662	0	0	0	-5.21934	4.22902977259628e-18	3.04755175347199e-17	down
Seita.1G158500	3.70423	2.57274	2.10924	0.04812	0	0.117532	-5.21922	4.21065133427152e-48	1.03606144498794e-46	down
Seita.3G284800	5.89362	11.987	11.0443	0	0.256948	0.478705	-5.21437	1.21903098191843e-11	5.58235150343234e-11	down
Seita.3G126600	2.89866	1.97529	2.2211	0.087391	0.064839	0	-5.2121	2.4897738703372e-38	4.55631738289089e-37	down
Seita.5G237100	235.516	205.452	203.907	5.48794	6.87089	8.98689	-5.20557	1.4471218126179e-87	9.06997570410535e-86	down
Seita.5G314500	11.0655	14.4472	11.2748	0.558587	0.335135	0.407877	-5.20429	5.82669036303762e-20	4.7669508524717e-19	down
Seita.J018800	0.595789	0.386412	0.388933	0	0	0	-5.20215	1.70743015727741e-07	5.36340208685753e-07	down
Seita.6G068800	222.816	188.656	218.132	8.58391	6.15286	8.09986	-5.1974	1.0598713904217e-139	1.54778318500232e-137	down
Seita.5G089500	8.73683	7.4077	7.1724	0.410381	0.157555	0.355765	-5.19717	5.70265796183743e-38	1.0230806578095e-36	down
Seita.4G171200	0.018945	0.135793	0.056651	0	0	0	-5.19473	0.000199555103848539	0.000441245053986243	down
Seita.7G096400	30.7632	28.0319	24.865	0.845885	0.397705	1.67173	-5.19446	1.34114282243868e-34	2.13581016439293e-33	down
Seita.8G013200	27.0867	25.3844	23.6046	1.38367	0.594026	1.01127	-5.19098	3.87612031193766e-65	1.4721696482544e-63	down
Seita.3G299000	14.1422	16.9971	14.4336	0.161842	0.801771	0.55263	-5.18963	1.3527681017617e-37	2.39456351200932e-36	down
Seita.2G308700	51.5395	49.2502	49.4787	1.9527	1.62126	1.86605	-5.18827	4.60114967956154e-127	5.6228359284918e-125	down
Seita.3G298800	31.1019	22.0902	30.4653	1.00138	0.959863	1.05952	-5.18734	2.78342331745257e-31	3.88787397574545e-30	down
Seita.4G141400	23.351	32.2732	24.9176	1.91249	0.305236	0.775752	-5.18712	9.96205400968354e-36	1.6503783973955e-34	down
Seita.3G376100	17.3488	17.6915	14.1276	0.703573	0.288438	0.800478	-5.18056	1.22432097018338e-105	1.04252893808006e-103	down
Seita.5G465200	25.6988	19.7621	22.2006	4.83324	3.92373	4.01355	-5.17807	8.6156686835307e-53	2.36724210009296e-51	down
Seita.3G001500	6.55844	3.31884	4.26571	0.145465	0.054194	0	-5.17458	1.00492359071699e-12	5.00269359367157e-12	down
Seita.5G056800	12.6362	12.2364	11.6755	0.642088	0.275894	0.493519	-5.1717	7.28270020050183e-57	2.24136801639681e-55	down
Seita.2G057600	0.209964	0.200908	0.181386	0	0	0	-5.16973	2.29682940557006e-05	5.70729083277904e-05	down
Seita.4G016300	3.04744	2.51436	3.80926	0	0.154327	0.116038	-5.16601	2.14207566986456e-24	2.19829951123451e-23	down
Seita.6G090900	443.786	325.572	240.556	13.2364	8.94054	14.3478	-5.16449	1.12130457662636e-114	1.12157338251802e-112	down
Seita.3G101900	70.8298	75.1152	73.6006	4.66035	1.31351	2.43489	-5.16041	1.16406570086878e-84	6.82708171190248e-83	down
Seita.2G252100	0.635906	0.575947	0.641696	0	0	0	-5.15937	0.000390478341169131	0.000832399161413532	down
Seita.J020100	2.65477	2.47234	2.77897	0	0.173665	0.091387	-5.1582	4.67909499834513e-12	2.21602606805037e-11	down
Seita.2G044800	19.2739	18.9	18.5697	0.943403	0.497919	0.676238	-5.15789	5.83042309223586e-86	3.47528912765169e-84	down
Seita.4G229900	0.241078	0.331494	0.298891	0	0	0	-5.15685	1.68400752642882e-06	4.7807939176134e-06	down
Seita.6G039900	1.72794	1.55763	1.42107	0	0	0.13025	-5.15375	1.51511770031027e-18	1.1280153625532e-17	down
Seita.3G248500	173.336	161.238	165.046	7.43685	5.49454	6.15346	-5.15128	3.60432512739391e-164	7.51939457112814e-162	down
Seita.J029800	4.74242	4.03339	4.39291	0.157413	0.137344	0.129459	-5.15111	1.42054757006665e-58	4.58452297004824e-57	down
Seita.5G409900	0	0.144651	0	0	0	0	-5.15077	0.0086501472733152	0.0151474819480615	down
Seita.2G263700	32.7503	24.1281	29.0848	1.10301	0.763775	1.16465	-5.14709	9.61698116122135e-87	5.82745163435253e-85	down
Seita.4G091200	10.0045	5.7331	9.37997	0.356608	0.23727	0.309302	-5.14616	7.67654721960825e-19	5.81756395026202e-18	down
Seita.9G000500	0.945016	0.8409	0.927037	0	0	0	-5.14501	7.88830309830729e-16	4.8863980613417e-15	down
Seita.1G248700	4.30664	6.30528	7.09561	0.324476	0.18133	0.212839	-5.14265	1.06342232283631e-19	8.53045201402917e-19	down
Seita.3G174300	1.44888	1.3276	1.58845	0	0.069179	0	-5.1406	9.80612847510124e-19	7.39307161518539e-18	down
Seita.9G541100	39.0924	42.1428	45.1605	0.906567	1.38269	2.34505	-5.13844	7.50009447416088e-35	1.20426200828377e-33	down
Seita.3G013000	13.7627	13.6592	12.0653	0.862897	0.262812	0.427669	-5.13742	2.8611921504115e-74	1.39046321359515e-72	down
Seita.6G049100	34.8004	34.9271	38.3341	1.18668	1.18273	1.53807	-5.13524	2.45312077831946e-87	1.52353055603106e-85	down
Seita.8G117000	0.790643	0.777376	0.310337	0	0	0	-5.13286	5.28235933927219e-09	1.91203208851311e-08	down
Seita.2G216500	14.6648	10.6243	5.68076	0.710687	0.0703508	0.226295	-5.13209	1.55320083310916e-32	2.26368945771554e-31	down
Seita.9G461200	35.9406	36.4991	32.1689	1.72743	1.05207	1.36833	-5.12582	7.47649031937601e-275	6.82393289868797e-272	down
Seita.3G319200	270.463	199.612	308.606	10.4773	6.34208	12.7409	-5.12491	1.36220535813245e-45	3.09618147042602e-44	down
Seita.3G137300	7.11066	7.13296	8.89759	0.469735	0.148395	0.265122	-5.12468	5.30308356475481e-59	1.7248013549643e-57	down
Seita.4G071800	0.795184	0.472242	0.632955	0	0	0.025172	-5.12301	5.55747805998768e-15	3.25611357468526e-14	down
Seita.3G397400	35.5296	31.1614	32.3649	1.55019	1.09977	1.23231	-5.12083	6.33549785475789e-86	3.76865347950944e-84	down
Seita.9G545200	144.964	181.854	309.342	10.0379	5.89943	8.49657	-5.12006	7.70900258922321e-87	4.69076747132171e-85	down
Seita.8G025800	19.7733	15.9016	15.1883	0.240007	0.771258	0.598044	-5.11677	4.45851073908493e-34	6.94875790589399e-33	down
Seita.1G362800	119.983	100.079	97.2303	2.45202	3.38434	5.71371	-5.1167	7.86207953899152e-40	1.50279945743014e-38	down
Seita.1G321900	97.9677	91.7727	115.18	3.72807	3.85179	3.94815	-5.10933	1.36582126197884e-46	3.18622536730161e-45	down
Seita.9G391200	22.1391	18.0253	13.6606	1.32876	0	0.852451	-5.1088	7.77798165614435e-15	4.51005579176113e-14	down
Seita.4G119800	217.115	206.197	187.451	5.94876	3.77614	8.05171	-5.10726	3.5191130148005e-27	4.12285334228954e-26	down
Seita.5G240000	1816.75	1397.99	1601.17	54.8583	63.1217	58.1682	-5.10244	1.12146004624874e-82	6.27480528175997e-81	down
Seita.9G546300	2.76623	2.87172	3.21624	0	0.181042	0	-5.09936	6.64793078975365e-22	5.97802076897582e-21	down
Seita.6G129100	56.6954	49.0064	47.3925	2.58432	1.31983	2.12403	-5.09752	4.92599282965955e-111	4.64107976051182e-109	down
Seita.5G058800	44.6424	39.9162	47.8006	1.71556	1.74613	1.46558	-5.09629	1.9470220896855e-65	7.48245712808481e-64	down
Seita.5G462800	0.912311	0.695776	0.196559	0	0	0.02094	-5.09328	1.7465242200232e-07	5.48031079654249e-07	down
Seita.3G103800	396.481	374.27	279.097	21.2972	4.53601	15.8215	-5.09303	8.23469614830811e-47	1.9380400516006e-45	down
Seita.6G114500	17.0501	15.6701	16.5443	0.797568	0.372721	0.683261	-5.0927	2.92254411686984e-149	4.90567505870215e-147	down
Seita.7G147800	31.875	28.684	14.9482	2.26481	0.122459	0.462288	-5.08773	2.23964213162308e-13	1.17144032482656e-12	down
Seita.J013400	1.00899	1.23887	1.26648	0	0.026259	0	-5.08669	0.000437195012977589	0.000926778541445525	down
Seita.5G228400	0	0.161228	0	0	0	0	-5.08541	1.56973729987181e-05	3.97842045447379e-05	down
Seita.3G247000	0.559452	1.15152	0.746065	0.045786	0.020075	0.062812	-5.08075	2.94191649878408e-14	1.64448909435381e-13	down
Seita.6G152600	1.08542	1.31515	1.66458	0.181409	0	0.022764	-5.08037	4.75633750251918e-27	5.52359242290568e-26	down
Seita.3G226500	0.531753	0	0.52148	0	0	0	-5.08011	0.0132075740096212	0.0224471116729128	down
Seita.9G466500	0	0.122572	0.147148	0	0	0	-5.07869	2.45865451088211e-06	6.84686520779308e-06	down
Seita.3G016700	179.542	165.709	153.967	5.10548	5.92226	7.50672	-5.07826	3.2483881440946e-63	1.16698244187664e-61	down
Seita.3G077600	66.995	43.4594	30.3231	1.98968	1.27543	2.22491	-5.07792	2.36864911896806e-50	6.14397289677621e-49	down
Seita.9G161700	0.064917	0.133777	0.171721	0	0	0	-5.07789	0.00279699107693353	0.0052991514260507	down
Seita.7G229800	106.758	96.781	106.008	5.73685	3.51923	3.34893	-5.07764	1.07748706330005e-95	7.69441678674926e-94	down
Seita.1G127900	10.1253	7.64624	15.306	0.380161	0.558847	0.435639	-5.07006	2.03780307329671e-41	4.10469754219152e-40	down
Seita.5G209000	15.5337	15.1708	12.0773	0.642978	0.536731	0.460432	-5.06779	1.27010195670103e-111	1.22428606763587e-109	down
Seita.7G237600	41.9357	48.7736	41.2896	3.99795	0.348443	1.55283	-5.06618	6.31903408933472e-21	5.40122998674859e-20	down
Seita.9G399400	0.187319	0	0	0	0	0	-5.06412	0.000410889211070404	0.000873678013084834	down
Seita.7G028400	5.8266	5.29251	4.77829	0.301687	0	0.387805	-5.06402	1.37461922426462e-20	1.15568519525322e-19	down
Seita.4G019800	0.396753	0.421901	0.202564	0	0	0	-5.06382	4.04702169777186e-07	1.22730103547734e-06	down
Seita.1G168600	99.1262	90.7392	98.0125	5.74766	2.67119	3.08727	-5.06282	3.94930488694177e-184	1.11987716342629e-181	down
Seita.1G340500	0.50957	0.705829	0.373348	0	0	0	-5.06033	0.000109813218331167	0.000251337251610251	down
Seita.9G101100	104.961	95.9917	100.506	2.57972	4.98454	4.00788	-5.0599	6.17497830731036e-87	3.77306676614254e-85	down
Seita.7G139900	10.7985	10.3181	16.5403	0.465421	0.10965	0.321225	-5.05533	1.30289194284592e-41	2.63711468986145e-40	down
Seita.1G377200	33.0048	24.6009	36.133	1.32493	0.895207	1.23008	-5.05348	4.95070285946633e-53	1.36927252288289e-51	down
Seita.3G015400	0.463949	0.517354	0	0.058604	0	0	-5.04803	3.30981346224478e-05	8.06723873752677e-05	down
Seita.6G161200	7.17129	6.90202	6.33738	0.290147	0.23012	0.273455	-5.04471	5.25632023717012e-76	2.66530113137201e-74	down
Seita.2G323100	1.69548	1.40704	0.70058	0	0	0.074728	-5.0436	4.0423384339164e-19	3.12257547313928e-18	down
Seita.5G408800	12.3984	11.8582	11.9919	0.420411	0.321496	0.588657	-5.04233	1.08160747224425e-40	2.12587546714925e-39	down
Seita.5G261800	30.4327	40.3455	31.7354	1.00968	1.76347	1.22121	-5.03549	2.57343194777443e-27	3.04300513759708e-26	down
Seita.2G152000	0.0268904	0.00737255	0.0338107	0	0	0	-5.03422	0.000124302016431199	0.000282616300319634	down
Seita.9G031100	1.24768	0.727691	0.659926	0.041696	0.018474	0.04207	-5.02925	1.62450359136765e-15	9.85601919257892e-15	down
Seita.3G094900	101.589	96.0048	91.6037	3.29949	3.63267	4.0967	-5.02782	8.53572063150131e-116	8.74746640295645e-114	down
Seita.8G168900	8.7385	9.93334	8.06709	0.393747	0.318706	0	-5.02779	1.78753299499876e-59	5.86612091965491e-58	down
Seita.9G511900	13.1319	26.0303	23.5159	0.54706	0.778668	0.509541	-5.02678	7.99524605674295e-43	1.68726265591974e-41	down
Seita.1G061800	0.957726	1.31706	1.50925	0.061096	0.080039	0.106731	-5.02382	7.22604959296532e-23	6.85453817673719e-22	down
Seita.3G244200	0	0	0.127042	0	0	0	-5.02234	0.00113550754792829	0.00227327225665513	down
Seita.2G386900	14.9013	13.7068	16.1782	0.33948	0.919118	0.407017	-5.01825	1.89779963730525e-18	1.40397755842894e-17	down
Seita.2G251800	0.457334	0.418629	0.345551	0	0	0	-5.01809	1.9010306936725e-07	5.94150919958188e-07	down
Seita.4G199800	220.005	217.126	249.268	8.45613	9.25579	9.84793	-5.01734	7.39267246224208e-170	1.68685769222425e-167	down
Seita.9G342500	10.6258	7.77347	9.57257	0.441764	0.29381	0.337143	-5.01519	2.08350224998325e-16	1.34096188222258e-15	down
Seita.7G225200	181.493	178.971	190.815	8.18229	5.68186	8.69779	-5.01467	1.97336426618812e-129	2.53903304504654e-127	down
Seita.6G237000	9.71862	7.67925	10.629	0.918155	0	0.186122	-5.01422	1.23058355327786e-33	1.88373447801816e-32	down
Seita.3G040800	0.15667	0.167181	0.114149	0	0	0	-5.01397	0.00129653647634848	0.00257499937880526	down
Seita.8G237600	0.058743	0.05488	0.054561	0	0	0	-5.01388	0.00200731252292758	0.00388313530647408	down
Seita.7G215300	151.427	221.519	120.483	11.2504	2.98471	6.43835	-5.00341	6.22058425682034e-59	2.02096334136765e-57	down
Seita.7G306700	29.282	27.7345	29.141	1.05721	0.856961	1.41849	-5.00321	2.37715990876156e-50	6.16057759141073e-49	down
Seita.2G434200	0.166768	0.086602	0.115138	0	0	0	-5.00224	0.00400434162386348	0.00741111499956787	down
Seita.8G181700	60.9566	58.7945	78.9931	2.43776	3.07173	2.51615	-5.00191	9.02576726455232e-111	8.42222314683002e-109	down
Seita.9G324800	8.91589	3.33961	2.75063	0.808602	0	0	-4.99952	5.94094552176096e-08	1.94788051026125e-07	down
Seita.5G279700	0.237337	0.306025	0.279796	0	0	0	-4.99835	1.52803446768076e-08	5.28783207316968e-08	down
Seita.5G078600	1.12693	0.86908	0.529886	0	0	0	-4.99832	6.49055036904852e-11	2.78287587534939e-10	down
Seita.2G220600	765.755	888.003	788.761	55.4914	17.5764	31.5382	-4.99542	1.3145049089682e-52	3.60157081390566e-51	down
Seita.9G552100	10.4451	9.47321	10.3909	0.258561	0.330866	0.487297	-4.99483	9.39041729280595e-28	1.1352066137044e-26	down
Seita.2G192200	4.7218	6.69627	5.55703	0.319156	0.231907	0.142202	-4.99305	6.336072816147e-19	4.83053194312726e-18	down
Seita.2G401000	4.5816	3.25328	4.00368	0	0.238989	0.204362	-4.99007	5.0471702102008e-14	2.7777030399347e-13	down
Seita.9G545500	2.56147	2.49019	1.68786	0.240837	0	0.101721	-4.98696	2.85864292841574e-30	3.83520367525211e-29	down
Seita.7G099100	9.49483	13.4346	15.9596	0.687559	0.314843	0.532128	-4.98539	2.22523530393855e-27	2.63982321373409e-26	down
Seita.4G128500	0.795409	0.840706	0.543526	0	0	0	-4.98225	1.06200008550599e-21	9.43939029134922e-21	down
Seita.1G380300	164.641	161.429	152.079	8.30319	3.97916	7.03277	-4.98149	1.02066317695591e-135	1.39301445838089e-133	down
Seita.6G032100	0.30033	0.253748	0	0	0	0	-4.98052	0.00560205526638701	0.0101299306119701	down
Seita.9G479400	0.454301	0.338118	0.294066	0	0	0	-4.97946	0.00115901023537221	0.00231778239948757	down
Seita.1G199400	5.62394	4.80772	7.69894	0.345909	0.169645	0	-4.97895	4.93685995995893e-66	1.91998493808949e-64	down
Seita.5G275500	0.730213	0.631528	1.47043	0.094015	0	0.039779	-4.97246	7.9721060640498e-11	3.38776810436058e-10	down
Seita.3G223200	70.9494	62.4485	56.6424	1.87395	2.74679	3.16292	-4.96516	1.69883324395619e-98	1.27225186041611e-96	down
Seita.5G354500	33.0748	27.0089	28.9977	1.88875	0.648363	1.27473	-4.96451	1.08709468688716e-62	3.84857872968646e-61	down
Seita.1G256000	72.3575	69.3731	78.5194	3.30904	2.30593	3.77536	-4.95971	6.66467663125518e-62	2.33120012418048e-60	down
Seita.9G541000	42.4003	41.1644	46.0882	2.15589	1.21608	2.25837	-4.95844	2.31487934515353e-186	6.69412683503952e-184	down
Seita.1G203400	4.70385	3.80228	4.7056	0.264711	0	0.263748	-4.95687	2.3150416994054e-15	1.39327061435264e-14	down
Seita.7G252800	0.614034	0.721687	0.33782	0.06145	0	0.016203	-4.95423	2.11672939493362e-07	6.58886448234319e-07	down
Seita.9G337600	28.7202	26.6994	26.7589	1.20878	0.8654	1.1892	-4.94755	3.58667458036837e-55	1.05388334475673e-53	down
Seita.1G103300	32.1324	27.9192	30.7917	1.5215	1.12818	1.28533	-4.94628	3.00527012392426e-67	1.21571917603124e-65	down
Seita.6G243500	196.62	196.327	205.081	11.6042	5.58645	8.51896	-4.94384	1.06253969955107e-86	6.42517536331016e-85	down
Seita.2G309200	68.3689	67.0634	70.0669	2.53723	2.1606	3.66911	-4.93878	3.8448344184439e-42	7.93051404374936e-41	down
Seita.4G034000	88.5313	79.5482	77.966	5.52365	2.98353	4.08275	-4.93847	4.71343690784086e-106	4.07293940139965e-104	down
Seita.6G120500	166.679	149.308	144.284	5.80198	4.89656	6.11061	-4.93831	1.10108270419756e-68	4.64730094530322e-67	down
Seita.9G558200	2.85343	2.67603	2.39717	0	0.059763	0.151665	-4.93758	6.96576045403227e-15	4.05357572386771e-14	down
Seita.4G166300	0.054353	0.065074	0.047861	0	0	0	-4.93646	0.00163181492854685	0.00319890050460219	down
Seita.7G094900	1.30912	1.62316	0.845111	0.0387237	0	0.130196	-4.93336	2.29911528127014e-06	6.42033272971191e-06	down
Seita.9G169100	10.6314	10.2706	11.6961	0.449889	0.33148	0.632657	-4.93322	5.10740609937651e-37	8.85293827563737e-36	down
Seita.5G459400	32.5637	30.8938	27.6152	1.39224	1.03346	1.45528	-4.93283	9.37790619568423e-111	8.72294605915125e-109	down
Seita.4G193700	4.31271	4.38554	1.56322	0.06464	0	0.330207	-4.93161	2.58705338301524e-07	7.98057331619413e-07	down
Seita.7G275000	2.1084	1.54797	1.34419	0.182916	0.033665	0.052726	-4.93012	1.72083398427139e-22	1.59912180014682e-21	down
Seita.4G002400	0.638022	1.06313	0.586489	0	0	0	-4.92615	2.29314545707586e-05	5.69959147007187e-05	down
Seita.5G403600	0.695414	0.67261	0.747185	0	0.02697	0	-4.92588	1.58512134385321e-24	1.64698111312418e-23	down
Seita.8G248900	4.67996	7.17402	5.05138	0.793783	0.292707	0.322109	-4.92553	2.66528048342717e-30	3.58071973686557e-29	down
Seita.3G249500	12.0988	10.9452	9.26812	0.622217	0.368118	0.435693	-4.92232	2.62496798595212e-45	5.91569752821787e-44	down
Seita.4G177200	0.161444	0.164676	0.277348	0	0	0	-4.92214	6.66421962927915e-07	1.97525738494374e-06	down
Seita.9G450800	3.06836	1.24144	1.23927	0	0	0	-4.92175	1.15298493441374e-08	4.03973500232992e-08	down
Seita.9G332800	1.17494	1.66619	1.12278	0.1154	0	0	-4.92072	4.47229759450215e-30	5.94819653199564e-29	down
Seita.4G178800	6.8236	4.55443	4.94405	0.610857	0	0	-4.91896	6.13563389255362e-20	5.01128241330575e-19	down
Seita.4G165300	0.084158	0	0	0	0	0	-4.9158	0.000324036644224269	0.000697996774677943	down
Seita.9G388600	111.619	94.5142	107.056	5.92916	2.85413	4.86184	-4.91322	3.33639623064981e-57	1.0366609011552e-55	down
Seita.4G260500	18.4174	24.3068	24.0755	2.12746	0.335184	0.713809	-4.91248	3.4554779064012e-35	5.62564900848717e-34	down
Seita.9G484300	23.7505	21.8816	23.9751	1.37209	0.500333	1.28581	-4.91103	4.25036108133897e-96	3.06519249636215e-94	down
Seita.5G327100	20.0838	17.1756	21.8093	0.695131	1.03148	0.641162	-4.91078	6.07296997644652e-64	2.21716542627592e-62	down
Seita.9G275500	0.80691	0.668564	0.954494	0	0.039998	0.031974	-4.90753	2.27263618092273e-15	1.36887780854218e-14	down
Seita.9G516500	486.548	362.463	411.679	23.0931	9.61152	24.0166	-4.90202	4.77725273354079e-63	1.70365348703939e-61	down
Seita.4G229800	10.3017	8.3073	5.99486	0.693253	0.093688	0.104644	-4.90184	1.60684482216126e-16	1.04221889231321e-15	down
Seita.5G095100	0.29958	0.210872	0	0	0	0	-4.90095	0.0268542862187138	0.043192529191584	down
Seita.1G165200	13.4238	18.2288	19.055	1.13333	0.491049	0.765532	-4.89801	2.51735600673665e-85	1.48534175532843e-83	down
Seita.5G120700	95.7497	100.892	116.697	8.09089	1.1706	5.19499	-4.89527	1.61764484116466e-22	1.50610624405152e-21	down
Seita.9G525700	418.296	379.435	370.109	15.975	15.4796	18.9705	-4.8925	4.11490916690168e-223	1.87787737558902e-220	down
Seita.6G222700	0.081023	0.291429	0.170012	0	0.033031	0	-4.89158	0.000565298962980051	0.00118017775638015	down
Seita.7G186500	395.643	458.679	591.683	27.591	17.3969	20.5799	-4.88978	6.30861968711378e-60	2.11302586240289e-58	down
Seita.9G195500	0.334065	0.226392	0.38746	0.068611	0	0	-4.8895	4.38969240293053e-05	0.000105392310737683	down
Seita.8G139100	34.4369	35.6745	51.038	2.56788	1.5218	1.50787	-4.88882	2.32440713306867e-42	4.82854138079026e-41	down
Seita.1G007800	61.6547	38.0586	32.0592	3.10196	0.769908	1.9611	-4.88832	1.84371335858377e-37	3.24198290572884e-36	down
Seita.7G271000	33.5733	34.2896	20.0955	2.71273	0.031086	1.51832	-4.88697	9.55971230220641e-11	4.03192082614502e-10	down
Seita.2G229500	7.851	7.98402	11.8859	0.970807	0.08131	0.358173	-4.88623	1.38047894536338e-27	1.65380018692486e-26	down
Seita.2G206000	26.8694	63.0793	43.927	6.3732	0.143703	0.232607	-4.882	8.98776854654803e-06	2.34505767320911e-05	down
Seita.4G145400	5.13871	3.29522	3.62593	0.2759	0.132324	0.128342	-4.88144	1.93201952359513e-19	1.52674497363753e-18	down
Seita.1G060100	3.15288	1.93875	1.63327	0	0	0	-4.88129	3.83587573973883e-15	2.26974114121864e-14	down
Seita.5G437400	98.5291	93.9851	91.6755	4.17605	3.90114	3.90213	-4.87947	1.11303188700022e-67	4.57219723257602e-66	down
Seita.3G308800	0.952234	0.808524	0.928504	0	0	0	-4.87941	3.6894742320592e-09	1.35289986058698e-08	down
Seita.J018200	3.91327	4.16443	3.63307	0	0	0	-4.87712	0.0110598256079957	0.0190226916278623	down
Seita.1G210500	16.707	20.928	31.104	1.83415	0.439357	0.942414	-4.87625	2.92570766667751e-29	3.76602661175187e-28	down
Seita.9G394800	0	0	0	0	0	0	-4.87489	0.00264054516752969	0.00502262472862518	down
Seita.2G392400	41.0936	31.5822	35.9696	4.84424	0.24665	0.35204	-4.87457	1.13731192247314e-10	4.76373930995984e-10	down
Seita.5G154500	26.7119	27.2445	34.3037	1.8681	1.10391	1.14531	-4.8742	3.29639667603825e-169	7.40598905515763e-167	down
Seita.6G212900	294.976	282.93	396.666	14.8898	12.8003	16.8051	-4.87347	2.34519803505045e-84	1.36718960099238e-82	down
Seita.5G413000	186.25	166.574	173.842	10.3188	5.52907	7.84568	-4.87164	7.66862555661744e-236	4.57097033943113e-233	down
Seita.1G099400	39.7903	31.0046	36.0125	2.62328	0.747153	1.51376	-4.87135	8.96429894937308e-48	2.18730392159014e-46	down
Seita.9G457200	76.1386	75.4532	81.8799	4.90684	2.46954	3.66624	-4.87012	1.3779696396318e-73	6.57620249423629e-72	down
Seita.7G112200	411.111	324.489	370.7	15.7809	15.5015	17.8945	-4.86807	6.77639610950958e-114	6.73191160443695e-112	down
Seita.7G025800	0	0	0	0	0	0	-4.86765	0.000457644826348518	0.000967390348350668	down
Seita.5G408700	0.391905	0.511983	0.404845	0	0.024363	0.032204	-4.86711	1.06802358272628e-09	4.11472955819634e-09	down
Seita.4G003800	28.8581	16.3487	17.4099	1.10118	0.731637	1.53711	-4.86642	3.10925377750415e-23	3.00204876296078e-22	down
Seita.6G146600	0	0.037521	0	0	0	0	-4.86436	0.000588330512409219	0.00122598239697032	down
Seita.5G085800	0.448708	0.036851	0.067034	0	0	0	-4.86341	0.00489289545792601	0.00892832672995407	down
Seita.9G392900	0.668798	0.45543	0.276989	0.033366	0.016306	0	-4.86114	8.04560842975087e-18	5.6966808583693e-17	down
Seita.2G374500	6.27272	6.07854	5.921	0.422668	0.215143	0.204498	-4.86043	2.64349412549661e-63	9.53191764486166e-62	down
Seita.2G432300	0	0	0.206075	0	0	0	-4.85947	0.0126851776398495	0.021615868338803	down
Seita.3G081300	16.1641	14.4912	13.171	0.41128	0.667117	0.813954	-4.85929	6.30033976224293e-68	2.61012799199758e-66	down
Seita.4G271300	8.71271	5.65532	9.23454	0.40556	0.266852	0.286601	-4.85831	3.33638660696903e-58	1.06965799813111e-56	down
Seita.3G318200	0	0	0	0	0	0	-4.85791	0.00327634489198817	0.00614869917498544	down
Seita.2G119600	1.04172	0.522903	0.633978	0.077169	0	0	-4.84591	5.83712551028224e-06	1.55495188597969e-05	down
Seita.5G145100	21.374	18.0937	22.2979	0.373694	0.948374	1.03971	-4.84286	4.36710289308404e-40	8.40250159409128e-39	down
Seita.1G352200	327.833	276.047	236.514	13.0503	10.1775	14.8388	-4.8428	7.67518467314094e-173	1.85263734502833e-170	down
Seita.3G068800	2.02934	2.31913	1.11437	0	0	0	-4.8418	1.57554495031647e-18	1.17121255698379e-17	down
Seita.2G067800	10.9288	8.42881	8.4302	0	0.36273	0.641307	-4.84176	2.00591809667533e-40	3.90058920436727e-39	down
Seita.3G100100	0.123397	0	0	0	0	0	-4.83738	0.00368968673493138	0.00687450117805185	down
Seita.9G386700	30.6865	27.9649	24.137	0.953081	1.01767	1.39269	-4.83682	1.86391883385774e-118	2.00145137428247e-116	down
Seita.1G099500	2.08121	1.29841	1.34181	0	0.064576	0.099686	-4.83315	4.16772560661103e-20	3.43399311639696e-19	down
Seita.4G204000	0	0.052893	0.079263	0	0	0	-4.82947	0.00102234790700695	0.00206099636388403	down
Seita.1G167200	0.121305	0.227857	0.280618	0	0	0	-4.82794	0.000206230715999752	0.000455281974467479	down
Seita.5G279900	11.5124	23.5824	8.12137	0.718523	0.698617	0.553557	-4.82331	9.90833755118457e-30	1.29540203606736e-28	down
Seita.9G480400	6.11302	3.72684	3.9766	0.428992	0	0.290132	-4.82244	9.97030609209302e-30	1.30292049231213e-28	down
Seita.3G232000	70.7892	64.6374	59.7984	3.08502	2.47614	3.53993	-4.81925	5.49814929965411e-282	5.35281488649992e-279	down
Seita.J018400	1.33018	1.06029	1.175	0.055063	0.055033	0.021296	-4.81908	1.64410083068643e-06	4.67204251428863e-06	down
Seita.5G318200	187.953	185.91	178.803	7.46306	8.25893	9.86003	-4.81789	1.01076795673875e-69	4.4193861845013e-68	down
Seita.5G011800	3.48271	5.87347	5.58004	2.01042	1.22366	1.45753	-4.81596	6.67652228659183e-10	2.61325631766936e-09	down
Seita.8G114900	2.38879	3.66258	2.1118	0	0	0.24406	-4.81402	3.13225452716423e-14	1.74754074450594e-13	down
Seita.9G532700	85.4554	164.709	155.031	8.81863	6.1598	4.64525	-4.81274	2.77094261376003e-67	1.12248156615935e-65	down
Seita.8G179300	0.487658	0.320248	0.303827	0	0	0.032468	-4.81216	6.50337951725964e-12	3.04446554833471e-11	down
Seita.5G329200	73.1978	61.8104	59.6275	4.10919	1.94076	3.36076	-4.80942	1.99633314591336e-98	1.49122512001768e-96	down
Seita.7G236600	12.4504	8.66645	10.2432	0.483627	0.452729	0.479175	-4.80747	4.14844003819084e-100	3.2310263518784e-98	down
Seita.7G148100	26.3961	25.7157	33.9331	1.44586	1.17895	1.48726	-4.80704	1.41672962404459e-71	6.47549642088737e-70	down
Seita.6G175900	1.86721	1.62606	3.2346	0	0	0	-4.80596	1.11642574948032e-22	1.04779713576709e-21	down
Seita.4G122700	4.55414	4.21791	2.90497	0.073053	0.135304	0	-4.80582	4.00602549258051e-25	4.25159834890258e-24	down
Seita.9G001700	14.6151	15.3804	14.9257	0.929581	0.436754	0.671798	-4.80438	6.52846520530722e-75	3.23181158053234e-73	down
Seita.1G349300	153.532	136.372	119.384	7.58457	4.37662	7.13445	-4.79977	4.72440870483668e-122	5.34828701713817e-120	down
Seita.8G015600	0.448808	0.37224	0.585639	0	0.049811	0	-4.79659	0.000188102845433757	0.000417249168875502	down
Seita.3G283600	0.369474	0.147107	0.122959	0	0	0	-4.79302	0.000276850200491231	0.0006011422054678	down
Seita.9G479100	14.2018	11.6366	15.0802	0.687042	0.488363	0.787399	-4.79092	1.38862809079914e-90	9.15522813723936e-89	down
Seita.7G033300	0	0	0	0	0	0	-4.78908	0.00188664986066023	0.00366354514196552	down
Seita.6G108400	20.0334	23.0115	27.7805	1.22888	0.979189	1.16615	-4.78621	8.00139383747612e-177	2.01462680871694e-174	down
Seita.4G270900	8.53107	7.90561	6.9591	0.538645	0.294014	0.264666	-4.78524	3.90208905609009e-29	5.00739521358626e-28	down
Seita.4G009600	5.33774	4.55866	3.31384	0.125346	0.214097	0.265549	-4.78479	3.44207936748396e-45	7.72734912268286e-44	down
Seita.2G371500	68.1874	62.1797	55.0593	4.04583	2.21271	2.82811	-4.78117	8.32066509564996e-124	9.72086661794594e-122	down
Seita.1G201500	3.68645	4.65356	4.49149	0.270603	0.103281	0.269667	-4.78068	1.19806073101585e-29	1.56213213262411e-28	down
Seita.1G245000	0	0	0	0	0	0	-4.77552	8.51417930328363e-06	2.22726050077031e-05	down
Seita.5G332400	22.3492	21.9066	21.6116	1.49256	1.04796	1.08773	-4.77323	1.67459679910377e-101	1.33633739648699e-99	down
Seita.9G162600	230.345	191.65	215.786	10.7088	8.5603	11.0164	-4.77317	8.73990851373877e-120	9.66918590760486e-118	down
Seita.7G326600	2.69411	3.26842	3.82123	0	0.147782	0.199804	-4.77271	1.0234218916623e-28	1.28729901764775e-27	down
Seita.3G344100	0.865597	0.594979	0.903506	0.080931	0	0.044516	-4.77094	0.000191495075584345	0.000424322636567178	down
Seita.8G136700	0.489283	0.783953	0.45151	0	0	0	-4.77044	9.45336385441967e-14	5.08573214396823e-13	down
Seita.5G281100	2.25244	1.97747	3.48177	0.187013	0.105694	0.101258	-4.76824	2.00209389585052e-30	2.70234384751129e-29	down
Seita.J014500	1.89641	1.74277	1.75273	0.118956	0	0.107862	-4.76756	0.000111408386179028	0.000254808514888871	down
Seita.3G346500	64.7447	62.6731	53.8868	4.78475	1.69128	2.92021	-4.76542	5.33788328325568e-79	2.83977335253276e-77	down
Seita.2G351700	258.036	240.206	175.514	9.89469	10.9853	10.8226	-4.76474	1.32558897155818e-68	5.57874309687318e-67	down
Seita.J004400	0.320615	0.296277	0.18849	0	0	0	-4.76133	9.9250931325121e-14	5.32969654571209e-13	down
Seita.J001900	0	0	0	0	0	0	-4.76059	0.00366054105294659	0.00682498707522573	down
Seita.6G227600	0.034313	0.268759	0.79864	0	0	0	-4.76034	4.64465363635292e-05	0.000111148216924998	down
Seita.7G062700	4.98476	4.97936	3.63487	0.745598	0	0.0886052	-4.75844	2.32351607465235e-09	8.67036335663362e-09	down
Seita.8G186800	0.095439	0.17761	0	0	0	0	-4.75676	1.55658038052999e-05	3.94761245171865e-05	down
Seita.2G131000	239.412	218.059	216.059	12.9744	8.52058	11.7629	-4.7532	1.06541226881404e-146	1.73840760532132e-144	down
Seita.4G025500	1.48633	1.00133	0.953457	0	0.031243	0.083023	-4.75053	3.29062568286243e-12	1.57607911314141e-11	down
Seita.9G181100	11.3574	20.1782	10.4888	0	0.687173	0.969465	-4.75023	1.32379227968871e-28	1.65442880243338e-27	down
Seita.5G198500	0.038174	0	0.116843	0	0	0	-4.74957	0.000192178753851629	0.000425772954846735	down
Seita.8G238300	0	0.0295359	0.0943057	0	0	0	-4.7471	0.024810945281586	0.0401514449711482	down
Seita.2G318800	73.5762	59.9226	57.525	4.32009	2.03717	3.23179	-4.74546	5.79221199294544e-74	2.78703683159732e-72	down
Seita.J013300	2.44352	2.99662	3.6285	0	0	0	-4.74456	0.00720846427210089	0.0128079824793315	down
Seita.9G181500	3.10799	4.01025	5.06162	0.223701	0	0	-4.74097	4.58304258614221e-54	1.3071965313814e-52	down
Seita.2G034400	94.5334	90.8569	102.222	3.79852	2.90827	3.00017	-4.73991	1.53015425983493e-71	6.97210849719168e-70	down
Seita.5G327900	30.2147	25.1738	22.4354	1.51907	0.867525	1.45845	-4.73984	1.52089828001385e-92	1.02116956469804e-90	down
Seita.4G002300	18.0306	20.066	18.0815	1.9964	1.13302	1.13212	-4.73975	7.24282826136002e-95	5.1344972094549e-93	down
Seita.1G117200	0.771437	0.662594	0.507767	0.091972	0.025846	0	-4.73923	2.09110840700632e-09	7.8324486662618e-09	down
Seita.5G268400	19.1561	13.2352	7.02168	0.429237	0.107687	0.111521	-4.73457	4.67605836232981e-26	5.21074538682056e-25	down
Seita.9G353900	11.0701	9.61719	10.0547	0.710099	0.292774	0.545496	-4.73294	6.621864750427e-126	7.95904542245767e-124	down
Seita.J014700	4.77294	4.67734	6.73768	0.611758	0	0	-4.73103	9.96169019068937e-20	8.0009521668958e-19	down
Seita.5G094700	0.925093	0.682872	1.14345	0.17276	0	0.018578	-4.73011	5.21518498196177e-07	1.561614801806e-06	down
Seita.8G208000	25.5867	22.0271	19.8421	1.32387	0.99833	1.04363	-4.72782	1.44202949099306e-104	1.20335300981241e-102	down
Seita.7G090200	1.90305	1.50953	3.28844	0	0.121618	0.162392	-4.72659	2.31015967824283e-16	1.48194231764635e-15	down
Seita.2G194300	34.687	28.7255	26.5007	1.77144	0.629533	2.04336	-4.72644	2.91971215862982e-45	6.56474465104705e-44	down
Seita.5G424900	17.3952	15.4397	17.8785	0.92473	0.605106	0.775356	-4.72452	1.03763848555054e-76	5.32624028953858e-75	down
Seita.7G165700	0.869847	0.720658	0.746263	0	0	0	-4.72381	5.39278577770664e-20	4.41815131022378e-19	down
Seita.3G240300	46.5103	40.7284	42.2941	3.12808	0.925638	2.52106	-4.7213	1.23028617400606e-69	5.3392226276664e-68	down
Seita.2G306100	5.07758	4.08009	4.87306	0.436342	0.146623	0.170975	-4.721	1.97536061075629e-28	2.45507903652591e-27	down
Seita.4G197400	0.209762	0.161471	0.253823	0	0	0.017555	-4.72054	2.72872924037714e-08	9.23606384560146e-08	down
Seita.9G183300	88.9544	166.089	142.278	4.89159	9.68436	5.63139	-4.71444	2.8002148143666e-38	5.10842436497223e-37	down
Seita.8G022800	0.062411	0.046635	0	0.015158	0	0	-4.71383	0.00202391897610086	0.00391266888635013	down
Seita.4G287800	0.730411	0.589795	0	0.052072	0	0.058743	-4.71021	2.26701478646147e-10	9.24629253849745e-10	down
Seita.7G272900	55.8124	58.8441	52.174	2.35815	3.11554	2.53957	-4.70902	9.41928675918778e-106	8.04412597589466e-104	down
Seita.7G112600	12.7717	13.0685	11.0464	0.650283	0.812184	0.594551	-4.70663	2.94152189001591e-27	3.46004953047501e-26	down
Seita.5G284900	77.8605	73.1734	70.4632	4.93338	2.36475	4.16811	-4.69613	5.09124579370753e-83	2.88737894945274e-81	down
Seita.3G361600	8.00891	7.17721	6.47615	0.320912	0.231791	0.428017	-4.69258	5.7681271988054e-18	4.13017139238807e-17	down
Seita.8G073700	1.34634	1.39488	0.848904	0	0	0	-4.69219	8.91150122690742e-13	4.45910941124353e-12	down
Seita.6G009100	163.149	133.008	139.593	10.2585	4.87868	7.19238	-4.69103	7.1757382965034e-42	1.46355997504172e-40	down
Seita.8G020600	6.0975	7.85254	5.00046	0.456823	0.373301	0.256899	-4.69034	1.91626858524193e-57	5.99234010376458e-56	down
Seita.5G139500	135.612	109.761	115.57	7.4165	5.07484	6.52425	-4.6898	2.37175237759256e-289	2.56562117379059e-286	down
Seita.4G108000	12.9359	12.6483	14.9094	1.13759	0.45044	0.550323	-4.68705	1.06606628029105e-59	3.53423358098305e-58	down
Seita.1G025200	0.744985	0.650301	0.258803	0	0	0.08062	-4.68617	3.63852245984212e-05	8.81838233213914e-05	down
Seita.6G122600	0.18636	0.556063	0	0	0	0	-4.68215	0.000526982480527863	0.00110420365929747	down
Seita.7G115300	21.4721	23.2556	23.8058	2.71134	0.386883	0.691564	-4.67861	3.70767773650381e-19	2.87366648032413e-18	down
Seita.1G316900	0.925507	0.79807	0.691355	0.128243	0	0	-4.67839	8.3816603673141e-15	4.84758721481471e-14	down
Seita.6G126400	0.084914	0	0.181971	0	0	0	-4.67749	0.00267248657316786	0.0050790809046404	down
Seita.5G158500	0.099646	0.043462	0	0	0	0	-4.6758	0.00993885650117643	0.0172173298831471	down
Seita.8G125700	11.0064	6.38964	6.1248	0.818936	0.091432	0.424427	-4.67479	1.93203856216533e-13	1.01582448758169e-12	down
Seita.9G117900	6.5206	5.28869	5.30861	0.164342	0.32005	0.250499	-4.67478	3.76562262811858e-13	1.94006950254823e-12	down
Seita.3G134100	35.9634	29.5073	38.1297	4.77274	0.175937	0.722717	-4.67355	1.1351889208846e-09	4.36428363989425e-09	down
Seita.1G127200	106.795	85.3735	131.54	7.2703	4.39689	5.37503	-4.67219	1.69281705018507e-43	3.63812417842202e-42	down
Seita.2G324400	1.72783	0.680206	0.851698	0.114895	0.03482	0.024138	-4.67211	5.49375188446261e-14	3.01609043777255e-13	down
Seita.8G170300	21.2467	21.1664	19.386	1.67482	0.589929	1.06154	-4.67153	1.45848282203041e-103	1.19994106431105e-101	down
Seita.2G115000	15.8164	19.0232	25.3528	1.22049	1.36305	0.552721	-4.67071	2.03995669606268e-49	5.16299958595344e-48	down
Seita.9G425600	99.8966	79.8038	84.0979	5.4523	3.31673	5.12447	-4.66736	4.46942137735642e-115	4.50132379891203e-113	down
Seita.5G122300	21.7348	17.6425	30.6876	0.913832	1.15197	1.5095	-4.66577	1.13472355836086e-45	2.58315440132857e-44	down
Seita.3G253600	31.7013	25.9766	24.2737	1.33119	0.967593	1.6051	-4.66513	2.42420863380043e-109	2.21262067398154e-107	down
Seita.1G216200	5.92143	4.07205	5.96878	0.271528	0.272656	0.155612	-4.66301	7.11205076303603e-40	1.36032525629334e-38	down
Seita.7G108500	27.7476	26.4934	28.7956	2.10543	0.937779	1.46696	-4.66204	2.29402343418629e-130	2.97784633076796e-128	down
Seita.7G331800	264.87	372.877	421.26	23.6985	13.5334	21.9042	-4.66159	1.72009323808482e-50	4.47362094432264e-49	down
Seita.8G171300	0.873455	0.948279	0.995101	0.221585	0	0	-4.66087	9.3454127306429e-05	0.00021566961885579	down
Seita.8G065400	13.5138	15.8476	34.7756	1.72889	0.830952	0.639134	-4.66043	3.21950501893032e-24	3.27068115088341e-23	down
Seita.7G072200	7.93069	4.37853	8.28167	0.085986	0.273142	0.420986	-4.65972	0.0041717464533833	0.00770142207597282	down
Seita.2G145400	156.448	172.754	218.851	7.97902	10.317	10.5846	-4.65967	8.89886541227003e-113	8.69261411692879e-111	down
Seita.8G153700	0.73562	0.572383	0.326513	0	0	0.077837	-4.654	5.83771661312729e-07	1.73910841615268e-06	down
Seita.5G299100	32.1721	30.5972	36.8153	3.11317	1.26619	1.08752	-4.65285	1.73532855248167e-58	5.5942319020234e-57	down
Seita.9G468200	0.050366	0.101972	0.12493	0	0	0	-4.65283	0.0115602226988685	0.0198343079578131	down
Seita.J016300	0.636419	0.544042	0.379876	0	0	0	-4.6502	5.23962501014591e-05	0.000124701538193719	down
Seita.2G275500	0.76577	0.373068	0.21271	0	0	0	-4.64959	5.57089369873377e-15	3.26331913876689e-14	down
Seita.5G364500	0.230131	0.329935	0.235423	0	0	0.040968	-4.64915	1.73272123108192e-05	4.36686418122439e-05	down
Seita.5G267700	6.50732	5.90048	6.01755	0.424982	0.260546	0.329593	-4.64867	1.47493717957244e-129	1.90612788512266e-127	down
Seita.7G274900	0.155102	0.101324	0.101467	0	0	0	-4.64702	0.000188865201755744	0.000418790600479823	down
Seita.9G105300	21.1439	20.1441	21.8053	2.67356	0.393118	0.467464	-4.64627	3.5724502451478e-19	2.77280239994769e-18	down
Seita.3G174800	0.191881	0.26451	0.273068	0	0	0	-4.64466	3.25903820817443e-05	7.95676075784924e-05	down
Seita.7G123900	34.8266	30.4899	30.0748	2.60089	0.871733	1.65114	-4.64147	2.66201200290455e-87	1.64723272391596e-85	down
Seita.3G064700	50.3621	45.0726	52.5113	2.6696	1.35811	3.85808	-4.64058	1.64569511522579e-45	3.73181810795027e-44	down
Seita.5G295100	54.6972	59.5594	53.7175	4.41732	2.19866	2.43553	-4.64023	1.11206296210039e-75	5.5807599543069e-74	down
Seita.9G576300	17.0243	20.7435	24.5515	1.40362	0.999555	1.08509	-4.63976	5.98704155414391e-116	6.17892306261064e-114	down
Seita.J018600	1.33455	1.07412	0.953976	0	0.048645	0.071465	-4.6391	1.24357499416378e-09	4.76467202604508e-09	down
Seita.9G202900	5.27886	4.64068	4.43922	0.252519	0.358866	0.100018	-4.63704	1.17264587858145e-26	1.34575513460623e-25	down
Seita.3G029400	79.1655	75.3503	79.8734	5.19155	3.48055	4.33463	-4.63611	1.32271138727063e-298	1.54529725952053e-295	down
Seita.5G044200	0	0.071393	0.080071	0	0	0	-4.63534	0.0058991122084678	0.0106243676557143	down
Seita.9G140900	0.939073	1.20224	1.11887	0.052406	0	0	-4.6324	3.28550908225901e-08	1.10210019255242e-07	down
Seita.4G151100	80.5489	84.0137	101.039	4.37151	4.70751	4.61216	-4.62846	1.50124881256973e-172	3.5940142679282e-170	down
Seita.1G243300	0.545773	0.228889	0.30374	0	0	0	-4.62815	7.30359658288699e-07	2.15514392196788e-06	down
Seita.2G282600	48.2604	34.1765	26.6864	1.0912	2.0664	2.37862	-4.62618	9.57235944334736e-41	1.88269294452422e-39	down
Seita.9G283200	8.78023	8.76868	7.0009	0.787837	0.236554	0.338705	-4.62613	6.39158324423531e-46	1.46644911087495e-44	down
Seita.4G268000	0.168004	0.109439	0	0	0	0	-4.62541	0.00284113881658404	0.00537790935942773	down
Seita.7G252100	0.620422	0.734357	0.582822	0.124438	0	0	-4.61394	3.76348320306084e-07	1.14523915307145e-06	down
Seita.1G249300	261.6	261.627	257.652	15.3315	12.5077	14.3882	-4.61241	0	0	down
Seita.8G220100	34.4412	30.15	31.0233	2.32714	1.29313	1.55103	-4.61184	8.73563216498438e-137	1.21496004115571e-134	down
Seita.J018100	18.4426	11.3126	10.9167	0	0	0.718555	-4.61117	1.80602077687053e-24	1.86522096287333e-23	down
Seita.6G128300	7.51419	5.72185	4.45014	0.898285	0.356101	0.306798	-4.61046	0.00889030438796107	0.0155382155621554	down
Seita.7G048800	0.805365	0.812112	0.756687	0.0824441	0.0294273	0	-4.60986	3.79557166881171e-27	4.43606489519742e-26	down
Seita.1G199200	4.4015	3.36993	3.18256	0.46277	0.161744	0	-4.60881	6.73392904282918e-18	4.79563672526719e-17	down
Seita.3G009900	34.7357	28.8854	27.6118	3.12105	1.52981	2.14462	-4.60815	1.59759888758159e-85	9.46472022507006e-84	down
Seita.1G073900	23.415	19.5897	18.8749	1.26412	0.599633	1.39338	-4.59952	2.85040076332388e-59	9.3122656705146e-58	down
Seita.J019400	0	0	1.51984	0	0	0	-4.59766	0.00382240304235236	0.00709913046279953	down
Seita.5G124000	101.337	108.811	126.66	5.77093	4.67639	7.6386	-4.5939	3.95431434416495e-68	1.64520881837644e-66	down
Seita.1G249900	2.74806	2.1497	1.87326	0.159877	0.072434	0.138563	-4.59218	2.72646935438466e-47	6.54868342380861e-46	down
Seita.3G346000	125.084	105.833	106.369	7.57649	1.55834	9.31424	-4.59074	5.5415438714806e-24	5.57917517595084e-23	down
Seita.6G085900	0.070686	0.099716	0.205285	0	0	0	-4.58983	0.0213019696861552	0.0348943706463004	down
Seita.2G279000	0.387047	0.38571	0.584143	0	0	0	-4.58941	1.01698971724583e-09	3.92432536287475e-09	down
Seita.7G320900	80.2166	68.2239	65.4911	2.43388	4.80372	4.20403	-4.58779	2.37388511362798e-58	7.62750962747331e-57	down
Seita.1G125200	13.5593	13.7145	12.936	1.22814	0.36898	0.677991	-4.58581	4.23558564799194e-40	8.15482861047466e-39	down
Seita.3G145100	32.0238	31.6572	30.0964	1.40689	1.48151	2.04508	-4.585	4.5504495566953e-124	5.33754940571886e-122	down
Seita.9G461600	5.48809	4.13291	4.14561	0.239201	0.077951	0.433171	-4.58062	3.42369326471722e-18	2.4831340745616e-17	down
Seita.1G100100	40.0379	33.4906	27.4428	2.86858	0.800886	1.56146	-4.57888	2.2028274030306e-32	3.19771272168563e-31	down
Seita.9G179300	200.131	140.406	136.184	5.72105	8.56105	11.1497	-4.57756	1.95832965240662e-49	4.96070547769645e-48	down
Seita.7G010100	0.04884	0	0.413562	0	0	0	-4.57734	0.0216036966023687	0.0353489729224304	down
Seita.5G145600	23.2499	21.2919	19.2196	1.80303	0.394524	1.50411	-4.5756	5.31974236399372e-40	1.02085226823367e-38	down
Seita.J020600	1.1027	0.940252	0.257966	0.159354	0	0	-4.57456	0.000174918666977995	0.000389601884117006	down
Seita.1G020100	0.725249	0.87052	0.988723	0.082562	0.032141	0.028842	-4.57139	4.8299015520318e-29	6.18172369106892e-28	down
Seita.5G372600	0.927736	0.901052	0.719571	0	0	0.073714	-4.57128	1.82260070440095e-12	8.9092382884416e-12	down
Seita.1G227000	41.5784	25.1711	21.3734	3.57328	0.534674	1.01268	-4.56814	6.75726530733392e-23	6.42028132177299e-22	down
Seita.7G082300	44.4349	38.376	64.5649	6.24527	1.15631	1.52332	-4.56334	1.91485003533159e-19	1.51481649463515e-18	down
Seita.2G356500	29.6349	26.8796	23.4058	0.313758	1.56445	2.32089	-4.56241	7.52938229240518e-12	3.50287780526088e-11	down
Seita.8G103500	0.706651	0.541209	0.557564	0	0	0	-4.56126	9.63654777199417e-22	8.58879007557625e-21	down
Seita.6G024600	60.1693	53.3733	43.4715	3.38105	2.37001	3.25889	-4.55778	3.97629833785903e-136	5.47810120537022e-134	down
Seita.9G497900	23.1592	16.4852	12.3382	0.964108	0.782979	1.00788	-4.5542	1.91353648127421e-60	6.49113356661741e-59	down
Seita.7G181000	1.37071	0.671429	1.09582	0.070997	0.03447	0.063402	-4.55356	5.5214041250248e-12	2.59893070555357e-11	down
Seita.6G092400	2.85183	0.811223	1.75357	0.238263	0	0	-4.55281	4.42138464953136e-08	1.46711408155945e-07	down
Seita.9G482900	1.93961	2.38925	2.19306	0	0	0.151626	-4.54819	2.24656987368029e-18	1.65195282730564e-17	down
Seita.3G137400	46.5452	39.3899	37.7492	2.59714	1.45709	2.79879	-4.54066	4.85895309482342e-62	1.70366678319937e-60	down
Seita.2G087100	1.80467	1.8724	1.83193	0.263899	0	0	-4.53967	5.43021392095281e-16	3.39615113467385e-15	down
Seita.8G177100	8.05907	10.9655	12.7888	1.32167	0.312934	0.375731	-4.5396	8.34056515811101e-16	5.15779984274716e-15	down
Seita.2G257800	84.5154	74.0993	83.1711	5.64491	3.9428	4.16778	-4.53687	2.57346718391179e-115	2.61892878189936e-113	down
Seita.4G192100	18.0224	17.3039	19.5837	1.21109	1.00272	0.904685	-4.53651	4.02567838093663e-180	1.06889080429106e-177	down
Seita.2G161000	0.322527	0	0.111072	0	0	0	-4.52987	0.0103805791262605	0.0179208874891056	down
Seita.3G139300	39.4626	34.5569	38.7943	4.63025	0.973738	1.63921	-4.52828	1.21310505222334e-21	1.07595381901874e-20	down
Seita.7G253600	213.088	304.412	145.566	14.9475	10.5085	12.5497	-4.52751	2.57143184380809e-26	2.90424632104033e-25	down
Seita.1G285600	0.630168	2.36444	2.38173	0	0	0.157398	-4.52461	2.88757391078041e-10	1.16924124791575e-09	down
Seita.9G085600	38.2707	40.6891	40.511	2.23854	1.94331	2.56978	-4.52231	1.06689557195169e-58	3.45463624944489e-57	down
Seita.9G078100	134.772	124.449	72.085	9.29011	5.19801	5.51461	-4.51817	2.78921917788182e-74	1.35774540880657e-72	down
Seita.8G253000	528.21	402.435	335.57	35.1569	7.1961	31.2657	-4.51801	3.14892425439888e-18	2.29124640503807e-17	down
Seita.7G312000	0.723981	0.77038	0.743192	0.038816	0.103435	0	-4.51767	5.15460737655721e-05	0.000122768178787496	down
Seita.3G237100	194.702	206.526	228.74	11.3467	12.0526	12.2566	-4.51559	2.54092632670871e-163	5.18970875693576e-161	down
Seita.3G057800	64.4657	54.5597	54.3419	4.05449	2.43367	3.59285	-4.51173	7.21038348956213e-45	1.6039121902486e-43	down
Seita.4G281200	20.7348	14.1553	6.53844	1.18518	0.339671	0.897877	-4.50598	7.81032312072767e-16	4.84014656030327e-15	down
Seita.6G150300	0	0	0	0	0	0	-4.50069	0.0015901965282979	0.0031221343104327	down
Seita.3G408300	127.802	124.293	147.313	5.36479	7.61954	9.63587	-4.49833	1.00195197165859e-79	5.38932066965607e-78	down
Seita.9G561800	87.4236	77.4868	74.3	3.82439	2.9314	5.93451	-4.49406	4.01502161429768e-33	6.00751722790945e-32	down
Seita.5G124500	0.948591	0.759986	0.715564	0	0	0.221605	-4.4933	1.95652643684248e-12	9.5288090113154e-12	down
Seita.1G053500	43.0389	25.1047	9.00409	1.36976	1.0143	2.08488	-4.48982	3.21336296651223e-14	1.79142378627453e-13	down
Seita.7G210400	1.04613	0.519147	0.846109	0.108549	0.022191	0.041014	-4.48887	1.08857395502497e-09	4.19113887482392e-09	down
Seita.2G135800	6.97056	5.62184	4.19349	0.651167	0.146715	0.206384	-4.48617	7.36025562182446e-33	1.09177748068373e-31	down
Seita.7G264800	128.425	147.724	181.421	12.4066	5.38201	9.62347	-4.4844	6.63272858835231e-47	1.56987118217185e-45	down
Seita.7G039200	1.03638	1.04579	1.02808	0	0.113736	0.035043	-4.48396	1.847408082897e-11	8.3151869128021e-11	down
Seita.5G351100	47.6481	42.0418	32.8835	3.90047	1.50808	2.10276	-4.48316	1.71697237783727e-70	7.66783061765951e-69	down
Seita.5G333900	13.4712	11.0251	12.3668	0.8556	0.611912	0.61028	-4.48281	2.25543324878096e-30	3.03708800816715e-29	down
Seita.7G162000	9.32335	9.14438	9.89006	0.550081	0.591747	0.600708	-4.48214	2.47692009247335e-126	3.0018010431896e-124	down
Seita.8G202700	0	0	0	0	0	0	-4.47975	0.022215002957989	0.0362862027511875	down
Seita.8G228200	0	0.540501	0.623469	0	0	0	-4.47687	1.16687202315294e-05	3.00218738374101e-05	down
Seita.5G144600	11.6527	9.86119	8.07283	0	0.319032	0.193213	-4.47391	0.0192460702055246	0.0317330909163801	down
Seita.2G006500	2.59547	3.15162	1.37979	0.480916	0	0	-4.47187	2.94192586705426e-05	7.21814758056567e-05	down
Seita.7G251300	17.08	14.2693	9.55315	1.52219	0.299444	0.479713	-4.46752	1.15620993154971e-26	1.32793643219711e-25	down
Seita.7G129100	7.41748	6.4256	8.81805	1.11672	0.084558	0.325275	-4.46703	2.83063297912321e-14	1.58410226904103e-13	down
Seita.2G422900	54.1041	38.9266	30.0432	3.88486	1.34383	2.22193	-4.4643	3.00660275684843e-53	8.37119606475426e-52	down
Seita.2G257300	15.8589	15.3386	6.22266	1.01311	0.792135	0.356732	-4.46164	9.91095587243008e-18	6.97852671567178e-17	down
Seita.2G229100	10.3739	10.3098	10.0041	1.08303	0.297876	0.765797	-4.4606	1.29972542170999e-30	1.76727562345827e-29	down
Seita.5G418400	13.656	21.2252	40.4648	0.843097	1.36224	2.3533	-4.46039	1.7374149109691e-12	8.50136996225072e-12	down
Seita.9G296800	5.11343	4.01671	5.0729	0.458831	0.156064	0	-4.45743	1.39578378483955e-77	7.21533752279799e-76	down
Seita.7G326000	24.2996	24.672	22.2917	2.06841	0.99001	1.32967	-4.45651	4.89648881240669e-50	1.25752552331806e-48	down
Seita.3G103400	3.1293	3.1566	2.71786	0	0.15155	0.270207	-4.45612	1.06552551528057e-10	4.47974718940542e-10	down
Seita.2G182000	9.53846	10.3136	9.56062	1.20841	0.159153	0.641424	-4.4553	1.81393039270897e-26	2.06306327803157e-25	down
Seita.9G202800	1.34633	1.97368	2.222	0.208169	0.213008	0	-4.45323	1.11853918454067e-08	3.92139886722833e-08	down
Seita.2G423300	2.89758	1.85122	1.5565	0	0.156059	0.144498	-4.45319	9.85430604131387e-23	9.2723813321087e-22	down
Seita.4G100300	1.79322	1.72133	2.00433	0.244012	0.046513	0.085532	-4.45179	2.14525482975143e-38	3.94562076905226e-37	down
Seita.2G211600	1.42782	1.9207	2.38672	0.071628	0	0	-4.45091	1.05719268119919e-15	6.49504136301739e-15	down
Seita.6G099000	24.0607	29.7272	27.0543	2.81536	0.613808	1.61785	-4.44754	4.2476759822795e-28	5.20830698633238e-27	down
Seita.7G077800	1.97145	0	0	0	0	0	-4.44681	0.000108269517984805	0.000247959524173309	down
Seita.9G086400	0.189494	0.115335	0.219852	0	0	0	-4.44573	2.20299475637089e-08	7.51493434353244e-08	down
Seita.8G123800	2.74286	2.54424	1.71572	0.351032	0.0330189	0.108799	-4.44565	1.9979653285387e-16	1.28789612338623e-15	down
Seita.7G160100	0.526814	0.067734	0.259621	0	0	0	-4.44484	0.0117354821605457	0.0201184614347044	down
Seita.2G422200	0.238428	0.224202	0.495931	0	0	0	-4.44005	0.000413662204266429	0.000879446207600057	down
Seita.6G229200	1.25472	0.92814	0.501913	0.131467	0	0	-4.43993	1.42330791961208e-11	6.47213987359643e-11	down
Seita.1G338900	0.124361	0.117374	0.0604837	0	0	0	-4.43887	9.95989410257094e-07	2.89336211511627e-06	down
Seita.5G235300	31.0188	20.1824	10.7433	1.92109	1.05879	0.826882	-4.43713	4.06849625361912e-15	2.40397673638385e-14	down
Seita.1G285800	1.29467	2.67874	2.17669	0	0.04183	0.118885	-4.43654	1.76042543885677e-15	1.06629501851285e-14	down
Seita.4G013300	7.92928	5.199	9.8933	0.418492	0	1.00509	-4.43516	4.05083891975316e-06	1.09945964435676e-05	down
Seita.6G048400	0	0	0	0	0	0	-4.4348	0.0293979457546684	0.046939962915843	down
Seita.8G238500	8.32069	6.87884	5.99519	0	0.385937	0.660486	-4.43476	1.93241794302375e-20	1.61626949776331e-19	down
Seita.3G112500	0.168645	0.449126	0.494992	0	0.058475	0	-4.43452	0.000147004407949147	0.000330935543623457	down
Seita.3G330300	149.541	141.169	130.153	8.76511	6.71184	9.80811	-4.43307	1.73003280030689e-158	3.34629589394459e-156	down
Seita.7G182600	58.4026	52.2796	56.9322	4.77085	2.43283	3.09447	-4.43226	6.15175443875042e-53	1.69824472488264e-51	down
Seita.1G227300	2.57779	2.03027	1.28496	0.167137	0.086076	0.137423	-4.43183	6.25018583586296e-18	4.4622140725507e-17	down
Seita.9G074600	0.401039	0	0	0	0	0	-4.42661	0.0302495795602305	0.048178616545733	down
Seita.8G240900	0	0	0.067023	0	0	0	-4.42651	0.00524226642536893	0.00952004448708265	down
Seita.3G374700	1.63533	1.8402	1.57414	0.114439	0	0.197489	-4.42509	2.29861948054209e-15	1.38395751738184e-14	down
Seita.7G040900	26.7	15.7605	12.1864	0	0.13249	0.039	-4.42404	0.000709351013635316	0.00146200092126502	down
Seita.9G547500	129.958	112.967	100.297	7.09729	6.02409	7.17623	-4.42379	7.61683320890736e-164	1.57776487611743e-161	down
Seita.9G580300	5.18438	4.06306	5.19572	0.298338	0.39009	0.28335	-4.42271	4.94066093459657e-50	1.2669173302613e-48	down
Seita.8G058200	93.9085	182.198	224.72	4.25504	10.8412	13.9654	-4.42219	2.11907623728159e-13	1.11096499124544e-12	down
Seita.7G127900	9.28442	8.69221	8.10733	0.862315	0.320803	0.497822	-4.42123	6.00816650485579e-94	4.14847562901473e-92	down
Seita.2G410100	81.7746	93.5849	101.733	4.25161	5.02919	6.61153	-4.41962	2.9936669303851e-48	7.40355885146128e-47	down
Seita.3G243000	14.5047	13.0687	12.9357	1.01085	0.583511	0.929733	-4.41797	2.66366466768277e-63	9.59280566572263e-62	down
Seita.5G405600	78.0827	71.7284	95.7059	5.22244	3.81925	5.90228	-4.41307	4.79313552332621e-138	6.82893215755066e-136	down
Seita.3G301100	0	0	0	0	0	0	-4.412	0.000161217288201704	0.000360679688740495	down
Seita.3G066700	69.0114	62.9666	46.6239	4.13148	2.13452	4.33176	-4.40991	1.5554617971669e-23	1.52348667705747e-22	down
Seita.8G251300	0.140412	0.140678	0.286973	0.033121	0	0	-4.40954	0.00227448413481946	0.00436815216502314	down
Seita.6G202400	126.92	107.916	136.571	6.76544	15.3228	15.2589	-4.40831	1.21572376756214e-32	1.78430372257223e-31	down
Seita.5G157600	130.23	78.9886	104.901	7.57121	4.98323	7.25049	-4.40755	1.07352831696232e-38	1.9882397941356e-37	down
Seita.3G104400	19.0504	13.8007	15.9993	1.09445	0.938967	0.919547	-4.40744	4.58741680144445e-16	2.87705996392072e-15	down
Seita.3G331700	13.4881	12.9277	15.4191	1.21315	0.541659	0.935085	-4.40544	3.81401849453113e-119	4.14111666058627e-117	down
Seita.2G422800	42.2069	20.3489	14.5044	2.56604	0.951439	1.33458	-4.40391	5.77857742914446e-38	1.03606452408239e-36	down
Seita.9G445600	0.426704	0.724054	0.216916	0	0	0	-4.40186	0.000103150853413382	0.000236775147409986	down
Seita.1G376900	66.058	60.0693	61.1157	1.5167	4.01192	3.25269	-4.40011	9.27693265832531e-29	1.16890151920495e-27	down
Seita.5G119800	4.10509	11.367	22.6375	0	0.441513	0.692326	-4.39971	3.70360122982026e-15	2.19503005518182e-14	down
Seita.3G399900	45.0801	0.444347	0.660058	0.675219	0.028976	2.48685	-4.39683	0.000610563922129773	0.0012696860429793	down
Seita.3G139500	55.2181	68.2864	60.3655	4.38833	3.45856	3.84704	-4.39528	6.22308172999348e-138	8.82318194601552e-136	down
Seita.5G309500	0.426153	0.344847	0.445036	0	0.073067	0	-4.39439	2.23388847968678e-09	8.34764340151123e-09	down
Seita.3G082100	97.524	66.4507	44.9787	7.45336	2.61836	3.39612	-4.39437	9.72158656686171e-39	1.80507551721761e-37	down
Seita.4G141700	6.97939	4.23034	3.38291	0.255364	0.326073	0.212873	-4.39395	2.34745754278015e-12	1.13701811694825e-11	down
Seita.7G104500	16.0131	14.7655	13.599	1.16807	0.436863	1.24007	-4.39183	1.73112934415113e-45	3.91946470966062e-44	down
Seita.6G211300	71.8958	58.8969	51.7792	4.25324	2.16294	4.99532	-4.3909	4.06984925135989e-46	9.38185375568023e-45	down
Seita.1G303300	11.1638	6.66243	10.7363	1.47359	0.075234	0.391032	-4.3907	1.1232741425164e-17	7.88262082664019e-17	down
Seita.9G307600	37.8123	32.5567	35.4362	2.02125	1.74244	2.21854	-4.38892	8.61030905201365e-52	2.31566571346375e-50	down
Seita.1G348100	10.7655	12.5217	17.0613	0.5514	0.947181	0.784091	-4.38869	2.71534641002505e-35	4.45295466578336e-34	down
Seita.1G165800	39.2967	39.7131	48.1807	5.4266	1.17247	2.24928	-4.38559	2.53656269589902e-41	5.10229935668889e-40	down
Seita.5G408900	0	0	0	0	0	0	-4.38506	7.03241509148302e-05	0.000164645889841238	down
Seita.7G077400	0.829574	0.86613	2.28989	0.208152	0.047744	0.077714	-4.38332	4.13920169388724e-10	1.65132719400853e-09	down
Seita.8G007800	22.6833	17.2576	19.2649	0.432321	1.34227	1.32493	-4.38308	7.81725709397544e-26	8.61403649843061e-25	down
Seita.7G142000	106.275	106.153	123.299	4.38584	7.19159	8.34432	-4.38244	3.74056888423214e-43	7.9512951529671e-42	down
Seita.9G520400	21.9513	15.3023	46.6446	0.546743	2.095	2.31494	-4.3803	2.76728829590264e-13	1.44174436779216e-12	down
Seita.5G034000	5.06414	3.96656	4.1865	0.370489	0	0.412976	-4.37874	6.83753588947392e-19	5.19926869887698e-18	down
Seita.3G040400	0	0.270705	0.113322	0	0	0	-4.37758	0.000325105727121099	0.000700144740600645	down
Seita.2G251900	11.99	10.6764	12.5409	0.476234	0.509488	0.97939	-4.37676	9.66444758538229e-47	2.26904759345869e-45	down
Seita.9G309700	107.441	93.2623	98.5047	6.09204	4.43589	8.39793	-4.37302	8.96744800672933e-125	1.06037349770261e-122	down
Seita.1G346400	9.63423	7.5066	7.72029	0.40968	0.397377	0.674016	-4.3725	3.3949458535973e-24	3.4465131576648e-23	down
Seita.6G245600	65.1345	55.9682	57.0752	3.88899	2.72446	4.6435	-4.3715	7.04659611433116e-61	2.41258715600389e-59	down
Seita.9G523900	110.288	133.142	151.116	18.3524	1.7117	7.02979	-4.36381	3.33461829176371e-17	2.26445469536254e-16	down
Seita.7G230600	0	0.030618	0.171597	0	0	0	-4.36005	0.0190887350136744	0.0315039093374238	down
Seita.3G192600	134.497	112.134	128.896	9.79837	6.27578	8.40672	-4.35788	7.28988548074453e-32	1.03709539813008e-30	down
Seita.3G120000	60.6584	87.004	73.4266	5.52118	3.45053	5.36375	-4.35536	1.13217481656549e-19	9.06205258082443e-19	down
Seita.4G275500	102.528	92.4545	145.495	3.82504	8.15117	9.28391	-4.35203	7.50481014899576e-36	1.25253137155268e-34	down
Seita.8G124200	29.8562	69.1037	68.7007	3.13947	4.36973	3.22721	-4.34786	1.04844893936147e-21	9.32461880996661e-21	down
Seita.3G250300	65.312	65.749	67.7199	6.1361	3.25531	3.81677	-4.3471	2.45688667747673e-87	1.52353055603106e-85	down
Seita.9G360100	1.28998	1.39037	0.210683	0	0.017367	0.040926	-4.34705	5.71419997328621e-07	1.70439786172151e-06	down
Seita.5G401200	3.52898	1.28986	1.49051	0.533634	0	0	-4.34622	5.74498347638195e-06	1.53138388605173e-05	down
Seita.3G296200	0.966558	0.494796	0.27616	0.094328	0	0	-4.34387	7.00402344603117e-12	3.26888003816287e-11	down
Seita.7G137200	0	0	0	0	0	0	-4.33497	0.00214171996122809	0.00412701820331126	down
Seita.4G007700	3.80409	4.45829	4.42849	0.525479	0.133874	0.241518	-4.33258	9.41540321588427e-49	2.35643257691801e-47	down
Seita.4G124700	0	0.130877	0	0	0	0	-4.33224	0.00746373821513482	0.0132245451376755	down
Seita.5G004000	48.1794	44.6369	43.9424	3.59232	2.40716	3.21238	-4.33195	1.61778623712046e-149	2.74713271090566e-147	down
Seita.9G042600	15.9406	13.0907	11.1656	1.30911	0.525861	0.812223	-4.32975	5.30906193518295e-43	1.12608403733398e-41	down
Seita.9G239700	4.26627	5.76464	5.38753	0.854222	0	0.130766	-4.32871	1.45539501989477e-07	4.60738373575403e-07	down
Seita.J020900	0.828738	0.823196	0.735547	0	0.116708	0.069827	-4.32726	0.00544058063577182	0.00985689712976786	down
Seita.6G224100	6.58244	8.59974	8.34418	0.74279	0.299571	0.548166	-4.32654	1.43692085451683e-34	2.28335948845882e-33	down
Seita.7G081800	0.659138	0.616037	0.571306	0	0	0	-4.32603	9.12995673286704e-05	0.000211097725060836	down
Seita.2G053300	1.26619	1.8733	24.3199	0.354487	0.688455	0.573638	-4.32473	9.3548235609573e-07	2.72490607105695e-06	down
Seita.1G378300	23.6706	21.8803	25.0218	4.1658	2.17668	3.32143	-4.32348	3.1786444781118e-144	4.9646347204391e-142	down
Seita.5G068000	0.552487	0.541893	0.209643	0.046488	0.043166	0.022843	-4.32245	3.03754381539972e-12	1.45941013680506e-11	down
Seita.1G303800	13.2099	12.3786	19.818	0	0.58557	0.72188	-4.31815	4.21006239424405e-37	7.31924359218369e-36	down
Seita.2G308200	51.2885	45.9417	40.888	2.14306	2.76901	4.56652	-4.31717	4.00197941138325e-41	8.00039785546e-40	down
Seita.J015000	0	0	0	0	0.107742	0	-4.31691	0.00024247239877711	0.000530319855555119	down
Seita.9G028800	24.2289	19.1972	17.5235	1.31619	1.13834	1.50634	-4.31642	4.49632365753596e-41	8.97635851439868e-40	down
Seita.3G317700	2.77944	1.90851	1.49261	0	0	0	-4.31461	1.58326074768148e-15	9.61178479682663e-15	down
Seita.1G321000	5.92809	4.44757	5.38192	0.46142	0.246777	0.359122	-4.31227	1.65321182340288e-34	2.61143092082898e-33	down
Seita.7G330000	0.369295	0.405986	0.311387	0.009098	0.032546	0.074554	-4.31172	0.000409496038452787	0.000870969326761619	down
Seita.1G180400	0.337103	0.543127	0.505722	0	0	0	-4.31076	2.6911441317319e-06	7.45961513793172e-06	down
Seita.1G041300	77.0474	95.9786	111.606	8.65096	4.67243	5.99676	-4.30903	1.42419631355575e-106	1.24540424341386e-104	down
Seita.2G059100	0.087163	0.08015	0	0	0	0	-4.30748	0.00925873643277411	0.0161377284115315	down
Seita.7G241700	0	0	0	0	0	0	-4.30682	0.00370840395747478	0.00690805245142967	down
Seita.2G199300	74.1403	67.7033	60.358	1.62489	3.73523	4.91293	-4.3061	5.75732349772664e-34	8.92537937357229e-33	down
Seita.9G297700	0.971419	0.481819	0	0	0	0.08475	-4.30556	0.000838606903491406	0.00171352958096219	down
Seita.2G198600	0.180627	0.060078	0.067589	0	0	0	-4.30279	0.00582923369197946	0.0105088839233161	down
Seita.7G237400	20.6768	22.9742	19.0482	2.91731	0.295298	0.896999	-4.30061	5.29794407249223e-15	3.10841809010206e-14	down
Seita.3G009800	1.87611	1.90694	2.00503	0	0	0	-4.29944	1.07668902623044e-20	9.10447492446803e-20	down
Seita.1G251300	0.693426	0.801524	0.834109	0.036611	0.031247	0.078713	-4.29927	1.43237902402321e-18	1.06859499756439e-17	down
Seita.1G098800	3.75567	3.3375	2.82091	0.491991	0.074594	0.151234	-4.29913	3.07159435295573e-19	2.39295962301355e-18	down
Seita.5G467300	902.299	855.543	929.228	99.3435	19.839	56.0292	-4.29848	1.7033211646353e-37	3.0005368670388e-36	down
Seita.1G337500	4.98378	4.32356	3.30897	0.481199	0.144735	0.265177	-4.29694	4.68620395569886e-21	4.03389209944287e-20	down
Seita.9G412900	0.865848	0.712765	1.04036	0.041872	0.033303	0.060642	-4.29668	3.94876361019435e-11	1.72574500617906e-10	down
Seita.8G012100	3.62098	1.99511	1.76657	0	0.121227	0.219233	-4.29291	6.03211791235287e-34	9.34642269846633e-33	down
Seita.2G213400	24.5588	21.7336	19.3176	1.68292	1.32491	1.41515	-4.29198	6.86489998561438e-65	2.58380327164741e-63	down
Seita.5G367800	19.1851	20.2053	19.7099	2.20274	0.492279	1.58708	-4.29146	1.59307648358074e-33	2.41960399666889e-32	down
Seita.1G214300	9.97635	13.3766	10.5069	1.05025	0.797318	0.535163	-4.28946	2.93273587535036e-44	6.40661306741646e-43	down
Seita.1G218300	72.8105	63.6916	98.4943	4.53224	5.60137	5.56442	-4.28904	1.12060491934459e-24	1.17184059718215e-23	down
Seita.1G107700	22.6577	25.0891	28.5081	2.0436	1.55082	1.61448	-4.28283	8.00437921591964e-247	5.56628342284203e-244	down
Seita.4G280800	0.917743	0.48006	0	0	0	0	-4.27992	1.28495380360542e-06	3.69640950870712e-06	down
Seita.5G161100	12.958	11.5481	14.6542	0.923394	0.403973	1.20513	-4.27745	5.84123084094909e-55	1.706048291716e-53	down
Seita.2G180800	0.141119	0.059383	0	0	0	0	-4.27739	0.0306109424185832	0.0487063518860077	down
Seita.8G091000	5.48521	2.24048	3.39336	0.840389	0.012806	0	-4.27664	7.60681459498647e-06	2.00119108156881e-05	down
Seita.7G287000	9.2515	8.38657	12.7727	0.797216	0.519557	0.744413	-4.27486	3.78550674719412e-86	2.2656413025676e-84	down
Seita.9G184000	0	0.078313	0	0	0	0	-4.27412	0.00443465327036931	0.00815070908487045	down
Seita.3G129300	1.21605	0.427339	0.240237	0	0.057419	0.065793	-4.27151	8.47657578012256e-09	3.00784046665095e-08	down
Seita.8G001400	31.4868	31.0276	19.2983	3.22369	0.794582	1.4991	-4.2685	3.07756070200653e-27	3.60844301178261e-26	down
Seita.2G067900	0.676417	0.947572	0.461823	0	0.046261	0	-4.26671	0.00164557237376711	0.00322219310274979	down
Seita.9G312300	86.969	71.41	85.3776	7.35444	4.32291	5.69555	-4.26496	1.48592858768172e-95	1.05852478683951e-93	down
Seita.1G223900	81.4384	76.3024	67.6516	10.1635	2.70804	3.2846	-4.26129	4.35303407344666e-32	6.22925361014976e-31	down
Seita.1G073300	1.58175	1.42553	1.89514	0.189826	0.065965	0.120616	-4.26115	5.41639647298994e-42	1.11093182434422e-40	down
Seita.3G114700	41.8283	26.1935	31.8103	4.07965	0.453284	1.69634	-4.26115	3.4988612275335e-12	1.67252438416647e-11	down
Seita.3G023600	16.346	15.1631	14.8892	1.14818	0.649226	1.37406	-4.25442	2.56273898201658e-94	1.77790777785649e-92	down
Seita.3G218800	29.512	31.127	41.285	3.22752	1.64351	2.33204	-4.25295	3.53064403757893e-102	2.82519233987857e-100	down
Seita.3G357700	66.9019	103.641	102.356	7.06403	4.94604	6.70371	-4.2526	4.39746434906098e-22	3.99865321429091e-21	down
Seita.3G235900	38.8192	26.4641	16.4677	1.69414	1.22232	2.2787	-4.25231	1.21929763993499e-25	1.33129069792827e-24	down
Seita.8G039700	0	0	0	0	0	0	-4.25231	0.0162144770641914	0.0271219421346909	down
Seita.1G251100	148.642	138.102	153.784	19.3579	5.55982	7.08447	-4.25159	1.1732264812305e-41	2.37631247137997e-40	down
Seita.4G191000	2.4958	2.01296	2.65913	0.274513	0.089516	0.177248	-4.24886	1.04584275589004e-17	7.35514793433191e-17	down
Seita.5G134300	1621.74	1555.6	1769.61	92.8722	110.098	112.308	-4.24781	2.7436704717338e-140	4.04719108423884e-138	down
Seita.1G057100	22.7854	39.018	17.5279	1.30285	2.10523	1.89835	-4.24602	1.53355294244202e-32	2.23616978481798e-31	down
Seita.J014800	0.884193	0	0	0.08647	0	0.051149	-4.245	6.60810918409246e-12	3.08953169424985e-11	down
Seita.3G220900	0.049875	0.135196	0	0	0	0	-4.24441	0.00908562664012101	0.0158473512856384	down
Seita.2G267200	37.3674	33.7416	36.2035	2.36326	2.41222	2.80433	-4.24429	3.89672888129182e-46	8.99697710955653e-45	down
Seita.J013000	2.02611	0	0	0	0.093964	0	-4.2421	0.00062579998406297	0.00129970419786156	down
Seita.8G237900	0.127369	0.033723	0	0	0	0	-4.24184	0.0037064981064053	0.00690494260707869	down
Seita.3G054600	0.081434	0.518425	0.063506	0	0	0	-4.23864	0.00131262327031051	0.00260464622976826	down
Seita.9G229500	0.779697	0.504679	0.861124	0.06256	0.037851	0	-4.23853	5.94818263027948e-17	3.98094798539351e-16	down
Seita.2G237100	16.4867	20.9017	24.1798	1.73555	1.19954	1.44116	-4.23507	3.06424712708399e-116	3.18496319717944e-114	down
Seita.5G095200	0.312066	0.553587	0.302031	0.17359	0	0	-4.23376	0.00421312421547688	0.00777191429049663	down
Seita.6G072100	0.184012	0.174366	0.067346	0.062335	0	0	-4.23249	0.000149299558370298	0.000335921130985387	down
Seita.3G283500	0.568804	0.550616	0.686469	0.142982	0	0.030882	-4.23058	6.81417845705133e-08	2.22445188549344e-07	down
Seita.4G101400	64.2822	60.5236	57.0935	2.83312	4.4814	4.9527	-4.22935	8.98783751285413e-35	1.43918733683076e-33	down
Seita.9G064400	724.072	1028.31	582.919	49.5339	69.7112	42.5556	-4.22878	9.59990756345037e-36	1.59309375116872e-34	down
Seita.3G240500	0.369097	0.536994	0	0.067673	0	0.036479	-4.22735	0.000163693216242026	0.000365938596768531	down
Seita.1G014700	1.53641	1.04453	0.848999	0.112774	0	0.150523	-4.22215	1.42058127551368e-07	4.50058762489729e-07	down
Seita.9G105600	108.22	109.156	104.984	11.9175	4.1239	7.01282	-4.22037	1.15974149282505e-60	3.94325608625626e-59	down
Seita.6G164100	0.676126	0.641497	0.582865	0	0	0	-4.21803	1.02480128439426e-16	6.74585781232886e-16	down
Seita.5G324000	28.0232	25.328	24.3004	2.19009	1.35121	1.80722	-4.2099	2.61558224666072e-129	3.3505838016763e-127	down
Seita.3G233500	0.201167	0.186308	0.352959	0	0.045415	0	-4.20817	0.000478189324532759	0.00100753683462908	down
Seita.7G097200	818.832	977.697	901.099	72.7834	41.5091	77.0398	-4.20561	3.84258415947981e-52	1.04109791786574e-50	down
Seita.5G055600	0.413137	0.462181	0.228363	0.063675	0.112774	0.03876	-4.203	8.72622018246539e-05	0.0002022341698491	down
Seita.5G164200	20.5737	18.2623	18.9323	1.5766	1.1618	1.33079	-4.19974	2.90613754185273e-137	4.08074803773522e-135	down
Seita.J018500	7.46956	5.56427	3.99956	0.426776	0.444554	0.259528	-4.19942	2.09609168751913e-16	1.34847026249717e-15	down
Seita.9G128100	53.3776	50.2239	46.1033	2.85829	3.76018	3.78168	-4.19817	8.09130778164216e-85	4.7645731124682e-83	down
Seita.2G088200	30.7593	26.8854	24.5106	1.92183	1.60144	2.17427	-4.19769	2.3022152607244e-92	1.53869110114365e-90	down
Seita.2G105800	0.122808	0	0	0	0	0	-4.19765	0.0172268634093674	0.0286888470519668	down
Seita.J005300	3.97263	2.55494	5.3122	0.578878	0.141133	0.206385	-4.19644	1.3735116473771e-24	1.43118639618062e-23	down
Seita.4G013200	3.53124	3.91941	4.83511	0	0	0.615473	-4.19448	6.37356174274661e-08	2.08504276232527e-07	down
Seita.2G230000	0	0.242362	0.207516	0	0	0	-4.19231	0.0108703577885096	0.0187177537984317	down
Seita.7G198000	0.052176	0.040534	0.146481	0	0	0	-4.19221	0.000343523743977189	0.000737959546215193	down
Seita.3G174600	10.907	12.3543	8.56475	0.678128	0.655046	0.601701	-4.19198	4.50346133198662e-15	2.65561468046301e-14	down
Seita.8G003500	0	0	0	0	0	0	-4.18742	0.0131534421496442	0.0223616172796658	down
Seita.9G365700	3.06403	2.00085	1.59765	0.222894	0.141787	0.127647	-4.18353	1.0613977101489e-12	5.2703575179053e-12	down
Seita.8G095400	2.91731	3.15323	2.03434	0.090509	0.087494	0.066979	-4.18133	7.16154307384171e-10	2.79485821162072e-09	down
Seita.2G112500	49.5662	34.641	80.4238	3.65331	2.53048	5.69283	-4.1779	8.29165351056941e-17	5.49397286940111e-16	down
Seita.6G072700	0.114818	0.056796	0.123992	0	0	0.017905	-4.17785	2.9964769068142e-05	7.34335467505642e-05	down
Seita.9G034700	30.1687	23.4712	22.2845	4.07537	0.414141	1.54839	-4.17601	3.04703533099413e-11	1.34372279801216e-10	down
Seita.3G180400	0.187379	0.106913	0.360231	0	0	0.031402	-4.1755	0.00400340283378283	0.00740984705743314	down
Seita.9G579300	10.679	8.09409	13.9174	1.62996	0.222932	0.687576	-4.17542	1.21642917758784e-15	7.44983161874773e-15	down
Seita.7G119500	43.0072	40.738	56.3973	5.10139	1.15358	3.99941	-4.17393	2.73798839637052e-27	3.22843871993516e-26	down
Seita.1G182900	1.0439	0.967675	1.56576	0	0	0	-4.17294	5.91919419560083e-07	1.76212317674971e-06	down
Seita.3G380900	7.84434	5.37962	2.29983	0	0.158479	0.18081	-4.1725	1.02788030062834e-15	6.31761362383249e-15	down
Seita.9G278500	297.805	143.095	141.426	14.6218	11.0971	16.1252	-4.1722	7.68291691937535e-26	8.47412970030951e-25	down
Seita.5G174100	2.519	1.14011	0.825667	0	0	0.296926	-4.16768	0.00504706471293253	0.00919127192110116	down
Seita.1G289000	161.978	154.041	184.714	15.0158	7.13931	14.2338	-4.16158	1.6018100195759e-102	1.29955736782648e-100	down
Seita.5G291700	0.124883	0.215217	0.978123	0	0	0	-4.15927	0.000101147173382045	0.000232358462558549	down
Seita.8G238100	0.054657	0	0	0	0	0	-4.15866	0.0159108670594119	0.026659898697966	down
Seita.7G076900	11.8548	10.8905	10.9853	0.403697	0.733713	1.27478	-4.15814	9.52788476824105e-23	8.97970088499568e-22	down
Seita.4G260800	3.93244	4.23492	4.16672	0.505269	0.171463	0.116046	-4.15413	4.70977117388965e-31	6.51935007942157e-30	down
Seita.5G017100	158.845	77.957	47.4331	10.3022	2.97113	8.49503	-4.152	7.78483954462318e-20	6.30187939522753e-19	down
Seita.3G002400	27.2588	23.0265	22.244	1.89297	1.59085	1.96707	-4.1514	1.83593233766357e-70	8.18657645589922e-69	down
Seita.3G161900	8.71387	9.60251	9.3452	0.553918	0.250747	1.19195	-4.14586	3.31062822721727e-23	3.1922587861451e-22	down
Seita.2G126200	6.50953	4.74054	5.47894	0.81634	0	0.501078	-4.14582	4.07609727958833e-20	3.36016294792369e-19	down
Seita.7G045100	2.20206	2.44805	2.79438	0.453428	0.057629	0.0844516	-4.14576	1.39242654593463e-19	1.10874051600635e-18	down
Seita.8G093900	0.37444	0.287317	0.353613	0	0	0	-4.14353	4.49647829329237e-09	1.636697925127e-08	down
Seita.7G195800	11.546	8.97426	10.2936	1.31325	0.246166	0.792454	-4.14263	8.37801613674463e-31	1.14989058884352e-29	down
Seita.3G245500	35.4012	38.3582	58.1457	4.46521	2.9557	2.60598	-4.1414	5.53273696431934e-29	7.06270316944383e-28	down
Seita.8G215400	23.3247	20.5704	23.5246	2.72069	0.989771	1.28732	-4.1408	2.11952643322906e-61	7.352138780917e-60	down
Seita.2G102900	0.128946	0.161951	0.115454	0	0	0.0266382	-4.13954	8.13099335897952e-07	2.38507505308541e-06	down
Seita.5G296000	5.58754	5.73396	5.41243	0.477421	0.313621	0.52092	-4.13882	4.41943260226696e-41	8.82888974106779e-40	down
Seita.9G519600	1.21789	1.36412	1.16726	0.027516	0.071255	0.185829	-4.13579	1.25273140062172e-24	1.30719992918752e-23	down
Seita.1G309900	23.5082	21.9095	17.3939	1.47119	1.18869	1.97277	-4.13309	5.73751682915152e-78	2.9817732033635e-76	down
Seita.5G134400	0.112228	0.068042	0	0	0	0	-4.13247	5.54528767567199e-06	1.48126227495291e-05	down
Seita.1G322000	9.65935	7.08488	8.12572	0.90342	0.355898	0.648149	-4.12828	3.14888425385499e-34	4.92605583301247e-33	down
Seita.1G065300	24.0062	16.4424	13.4339	2.38577	0.805216	1.15141	-4.128	7.85430119369645e-29	9.94367468419125e-28	down
Seita.6G078300	10.5261	10.5391	6.69918	0.853468	0.767901	0.4673	-4.12763	3.95692479088939e-27	4.61541143640201e-26	down
Seita.3G134200	2.60581	2.01685	1.85417	0.331614	0	0.14252	-4.12635	2.13386620722693e-11	9.54130898874417e-11	down
Seita.9G530800	44.5214	40.2646	28.0126	2.5548	2.36833	3.36628	-4.12432	4.02303427197427e-67	1.62070016526279e-65	down
Seita.4G283300	100.622	98.4608	111.45	7.81113	7.43838	7.57522	-4.12408	1.34937897552132e-104	1.12926394664903e-102	down
Seita.5G131400	1.71883	17.5485	2.14528	0.438898	0.385242	0.677123	-4.12382	8.91988311317203e-08	2.87743567579429e-07	down
Seita.2G313400	10.4933	4.93684	5.54036	1.14174	0.235881	0.372461	-4.12293	5.65164401253827e-14	3.09869657732693e-13	down
Seita.6G072400	0.133848	0.090126	0.068202	0.043331	0	0	-4.12136	0.0059481679807504	0.0107094157449006	down
Seita.5G064200	12.3653	12.6043	10.0748	1.17858	0.652846	0.845266	-4.11924	4.76154019220713e-70	2.1103232836691e-68	down
Seita.6G256000	0.189208	0.099673	0	0	0	0	-4.11922	0.00284233851252587	0.00537983156861793	down
Seita.4G248400	0.123713	0	0	0	0	0	-4.11762	0.00932784526711073	0.0162475176954021	down
Seita.6G213800	2.33222	2.15554	2.2759	0.282368	0.174091	0.086541	-4.11575	1.96021674720113e-19	1.54818957640626e-18	down
Seita.9G437800	5.12375	4.83705	4.38708	0.389456	0.321777	0.461569	-4.11449	2.04312468339276e-26	2.31741913117873e-25	down
Seita.2G384000	183.661	172.017	158.049	13.3512	11.919	13.3652	-4.11415	7.40428428673425e-253	5.54504951699095e-250	down
Seita.4G145600	1.65531	1.7352	1.53275	0	0	0.251491	-4.11404	3.43364378575547e-05	8.35163508082611e-05	down
Seita.3G175100	0	0	0	0	0	0	-4.1134	0.0178341866989841	0.0296090888424983	down
Seita.1G060000	62.5966	51.5394	54.3657	7.02646	2.40483	3.80486	-4.112	2.81069153193665e-47	6.74542872418025e-46	down
Seita.1G136500	19.4963	17.1059	15.2359	1.63067	1.07499	1.17088	-4.11193	1.86562165653118e-16	1.20444765080252e-15	down
Seita.8G187800	0.488604	0.386196	0.240268	0	0	0	-4.10862	1.84221269402343e-07	5.76569933072678e-07	down
Seita.8G136800	0.163846	0.351481	0.163684	0	0	0	-4.10797	9.94733625280415e-05	0.000228675206560921	down
Seita.9G177600	0.030291	0	0	0	0	0	-4.10763	0.0058583857641874	0.0105581804896101	down
Seita.9G299200	2.40627	1.26079	1.33464	0.108551	0.122029	0.142723	-4.10737	1.0429522542693e-27	1.25873993762163e-26	down
Seita.6G110900	7.72355	9.41678	8.33573	2.36831	0.942796	1.98705	-4.09872	1.21535401436146e-10	5.07823243168169e-10	down
Seita.5G208900	188.804	342.512	318.464	29.1598	21.3185	15.8405	-4.09854	1.56494338328703e-34	2.4773605092501e-33	down
Seita.3G143300	26.3759	23.4314	21.1786	1.4632	1.65083	2.27185	-4.09633	1.61003690798608e-40	3.1454413358896e-39	down
Seita.9G031700	187.774	165.404	169.621	11.0065	13.1162	13.8484	-4.09416	1.41785994113835e-53	3.98954097310479e-52	down
Seita.4G089500	0	0	0.113906	0	0	0	-4.09258	0.0171415190790659	0.0285548592792036	down
Seita.1G110600	3.05794	2.37794	2.19128	0	0.223407	0	-4.0922	5.844118653721e-20	4.77987044299158e-19	down
Seita.2G197500	37.1614	36.4505	44.1316	5.81403	0.677278	3.13908	-4.08871	1.94233379604060e-10	7.96318685864088e-10	down
Seita.7G251600	0	0	0	0	0	0	-4.08421	0.00916147090972475	0.0159748704991242	down
Seita.7G175800	67.8112	58.0973	51.7831	4.66894	3.51427	5.05093	-4.08379	9.61151222288861e-99	7.21654080961202e-97	down
Seita.1G343900	1.64618	1.46197	1.09039	0	0.060261	0.126035	-4.08273	2.26486797528506e-21	1.97876156010023e-20	down
Seita.4G175000	7.6557	5.26093	3.84051	1.22716	0	0.289747	-4.07922	3.57609719276436e-09	1.31363439452985e-08	down
Seita.3G384900	6.78316	5.63584	4.58568	0.833768	0.122453	0.476342	-4.07866	2.00062558911767e-19	1.57797114721469e-18	down
Seita.1G327300	54.4565	44.7418	43.8168	9.09328	0.759239	2.33524	-4.07654	5.04613159985677e-12	2.38174475819355e-11	down
Seita.1G233600	0.290853	0.172379	0	0	0	0	-4.07495	7.87138449327415e-08	2.55273736281432e-07	down
Seita.9G510400	0.551483	0.137056	0.307674	0	0.051427	0	-4.0747	5.1021157156707e-07	1.53042511767068e-06	down
Seita.3G097900	10.4421	4.63915	4.9416	0.579267	0.49701	0.512122	-4.0744	7.63948682813928e-34	1.17620712593286e-32	down
Seita.6G022100	22.0734	19.8061	13.0464	1.484	1.16937	1.81602	-4.07194	2.37879377054154e-32	3.4463010742166e-31	down
Seita.8G115400	323.151	728.47	734.914	54.8346	32.835	55.8164	-4.06819	8.91240350809609e-18	6.29819911108063e-17	down
Seita.2G386000	26.414	25.6673	26.7674	1.98938	1.38064	2.65244	-4.06784	7.89374981069675e-136	1.08240728038038e-133	down
Seita.7G074800	8.07578	6.7895	6.50289	0.739215	0	0.555863	-4.06632	4.0260761439452e-35	6.53346733287527e-34	down
Seita.8G140700	0.264592	0.285684	0	0	0	0.049731	-4.06522	0.0266109020189228	0.0428222928521585	down
Seita.2G267000	2.85997	2.18596	2.32432	0.152665	0.230999	0.204986	-4.0608	7.61345040820172e-11	3.24385187559953e-10	down
Seita.5G292600	0	0.056917	0.140212	0	0	0	-4.05999	0.00129680923901967	0.00257536597838087	down
Seita.2G059800	0	0.451865	0.500639	0	0	0	-4.05939	0.022514427882992	0.0367465155171024	down
Seita.1G331400	32.5269	26.2112	32.2057	3.45369	1.67676	2.38211	-4.0537	5.55299268133857e-61	1.91032105116438e-59	down
Seita.3G156100	32.247	33.2747	33.812	3.99888	1.8163	2.3811	-4.05309	8.4298676829675e-56	2.50979760873019e-54	down
Seita.9G231500	19.1789	17.6304	15.7789	2.00041	1.02231	1.27538	-4.05204	9.72542728487307e-68	4.00071203815898e-66	down
Seita.5G219300	71.258	58.874	47.5808	1.51775	5.73937	6.18352	-4.05155	2.01929999247006e-15	1.21804409087305e-14	down
Seita.4G173400	2.53465	1.60939	1.55627	0.153833	0.030011	0.174154	-4.049	2.7587586585013e-08	9.32797686256626e-08	down
Seita.2G439600	1.38085	0.985195	0.822452	0.151066	0	0.066712	-4.04737	6.41344430633684e-24	6.4348151101058e-23	down
Seita.5G271700	2.64124	4.33127	6.4139	0.522374	0.333677	0.271897	-4.04521	2.59072084891382e-14	1.45597813804552e-13	down
Seita.8G150600	6.68485	4.49235	0	0	0	0	-4.04504	1.44460881495099e-26	1.65267096193786e-25	down
Seita.4G076000	1.14196	0.648717	0.837146	0.115478	0	0	-4.04463	4.77590733261611e-17	3.21479431813134e-16	down
Seita.9G372100	59.2424	68.9257	80.1677	13.6677	1.05249	4.22687	-4.04317	1.2699932858384e-16	8.29628581961129e-16	down
Seita.3G322000	0.205076	0.273838	0.349765	0.032224	0	0	-4.03901	4.29074065122941e-06	1.1617656642297e-05	down
Seita.7G125000	0	0	0	0	0	0	-4.039	0.00827694409381027	0.0145445343931121	down
Seita.2G026000	0	0	0	0	0	0	-4.0383	0.000274133347348943	0.000595464277556194	down
Seita.4G011300	117.692	105.571	110.762	10.8224	5.00648	11.9429	-4.03565	8.42838260208583e-51	2.20185841376673e-49	down
Seita.3G155800	1.8541	2.02555	2.24596	0.517844	0	0.165859	-4.03486	9.08620226970542e-18	6.4163614528841e-17	down
Seita.J020700	0.796009	0.577343	0.521187	0.098047	0	0	-4.03449	1.59787644763815e-06	4.54865276863229e-06	down
Seita.2G419700	22.8804	23.2582	20.195	1.82841	1.38359	1.92467	-4.03185	3.22161319646859e-104	2.67311524514938e-102	down
Seita.2G157600	26.7823	23.1899	19.6993	1.68445	1.63187	2.30159	-4.0317	1.24140804751979e-73	5.9341742788724e-72	down
Seita.5G367000	11.1258	10.8859	14.6609	1.25859	0.708756	1.10927	-4.03169	8.67548210753912e-94	5.97605674327583e-92	down
Seita.5G081200	25.9773	24.7974	22.7368	3.36636	2.26162	2.08714	-4.03007	2.87102075226934e-55	8.47009122338693e-54	down
Seita.4G146300	3.60479	6.96972	10.6033	0.650391	0.148794	0.433275	-4.02261	1.03783427095504e-10	4.36583977412991e-10	down
Seita.3G136300	13.0226	12.2291	9.30976	0.785655	0.761886	0.532604	-4.02071	1.42980346774948e-119	1.56993495799094e-117	down
Seita.J005600	20.7644	21.8466	36.3603	3.0421	1.12537	2.44111	-4.01636	1.09553137594634e-36	1.87666773590995e-35	down
Seita.3G142400	4.51276	5.50911	5.45519	0.202368	0.224626	0.823483	-4.01482	4.46368964786828e-10	1.77447915537347e-09	down
Seita.6G071700	0	0	0	0	0	0	-4.01464	0.00649714979984717	0.0116325785694928	down
Seita.3G187900	47.1911	42.9416	47.0414	3.47381	3.10697	3.98446	-4.01454	4.60361827723276e-90	3.00800624212835e-88	down
Seita.7G226000	2.72006	1.98344	2.54381	0.209632	0.235584	0.167943	-4.01153	3.66908363710634e-33	5.50683071885739e-32	down
Seita.9G149700	30.9152	29.2054	34.1471	0.973158	2.56833	2.97689	-4.01133	6.31025881526109e-22	5.68838670423861e-21	down
Seita.9G510600	33.8846	26.0558	22.8957	1.23538	1.76372	1.42752	-4.00797	5.9850342196524e-33	8.9049869818333e-32	down
Seita.2G209800	38.7511	30.3844	36.1121	2.56417	3.16294	2.51007	-4.0062	6.65646143960094e-81	3.64756602751266e-79	down
Seita.7G149500	0.568049	0.488949	0.403967	0.062431	0.062567	0	-4.00544	0.00413302309616674	0.0076328299443403	down
Seita.9G137500	98.0701	63.17	52.382	14.1153	4.87188	5.33575	-4.00187	7.49333407823924e-18	5.31853726423168e-17	down
Seita.8G112200	26.6852	25.7343	27.817	3.48824	1.76081	1.36476	-4.00123	4.70660826968145e-48	1.15517569523182e-46	down
Seita.5G203800	0.498622	0.448542	0.274378	0	0	0	-4.0009	1.47393871863357e-05	3.74765632063469e-05	down
Seita.9G556200	31.3182	26.5146	32.939	3.48973	1.37821	2.672	-3.99919	1.97015287338028e-46	4.58504023687792e-45	down
Seita.3G202500	60.0739	43.9977	48.3568	4.76095	3.26848	4.60726	-3.99644	7.3323941939888e-71	3.29980334705441e-69	down
Seita.2G280200	335.49	319.074	240.621	42.4108	14.1819	22.7048	-3.99528	1.34927174117329e-32	1.9763380012261e-31	down
Seita.5G070000	3.95528	2.93896	2.13761	0.123179	0.293645	0.297321	-3.99498	1.23920320953476e-07	3.9477975720857e-07	down
Seita.5G078700	0.530559	0.465537	0	0	0	0	-3.9931	3.75377412163034e-08	1.25341809500923e-07	down
Seita.5G298500	0.758498	1.17334	2.08244	0.27673	0.030369	0	-3.99054	1.83507183421913e-09	6.90949375558053e-09	down
Seita.3G165500	38.2246	35.1981	34.7002	3.71871	2.57883	2.72397	-3.9887	7.715257472686e-188	2.2761568182297e-185	down
Seita.2G204300	0.366945	0.359649	0.163515	0	0	0	-3.98779	2.5061200468002e-06	6.97173523258343e-06	down
Seita.8G051800	0.181392	0.103253	0	0	0	0	-3.98724	0.0010022563621623	0.00202244725505556	down
Seita.3G244300	117.475	85.3313	11.8363	3.25251	6.32894	7.66708	-3.98472	4.47648621808331e-10	1.77932407419106e-09	down
Seita.7G108200	0.069942	0	0	0	0	0	-3.98354	0.0230749281761314	0.0375794260756256	down
Seita.6G141000	9.79644	7.47284	5.3388	1.48459	0.226702	0.334128	-3.98214	4.48880045589819e-16	2.81702610475759e-15	down
Seita.1G224400	0.068204	0.017736	0	0	0	0	-3.98198	0.0029473778553049	0.00556463693100087	down
Seita.1G182800	31.3114	27.4894	33.5744	2.3811	0.205295	5.2791	-3.98179	9.52007056200476e-10	3.68330508550103e-09	down
Seita.7G316500	33.3712	31.2916	29.7958	2.09993	2.82762	2.82522	-3.97896	4.25122084050463e-127	5.2170339112865e-125	down
Seita.8G192200	9.28309	6.21164	3.68905	0.554967	0.376519	0.643844	-3.97834	1.21210284601704e-42	2.54323906778877e-41	down
Seita.3G149500	0	0	0	0	0	0	-3.97428	0.00240044332792988	0.00459254213800918	down
Seita.1G101200	71.5168	76.9266	90.4875	12.5173	2.82699	3.33153	-3.97354	8.02656630013224e-26	8.83981606063206e-25	down
Seita.2G398500	1.75918	1.18444	1.85619	0.363164	0.052405	0	-3.97331	1.89926413565263e-05	4.76602866311594e-05	down
Seita.9G192600	1.42283	1.39492	0.828648	0.328031	0.025549	0.039784	-3.97211	8.09284554592458e-09	2.87762040248136e-08	down
Seita.8G016200	15.3381	12.7292	12.1457	1.84465	0.55309	1.09934	-3.97132	4.18857418033836e-27	4.87393171653954e-26	down
Seita.4G038900	10.4643	10.0008	9.78114	0.971374	0.73826	0.799774	-3.97055	2.04436295615081e-105	1.72571412891031e-103	down
Seita.4G197200	17.0333	17.4241	13.2588	1.71474	0.989948	1.40284	-3.96897	6.35554901302848e-23	6.04843662507406e-22	down
Seita.4G240400	2.17268	1.58296	2.07662	0	0.097618	0.240605	-3.96853	2.91159497689962e-12	1.39958779608801e-11	down
Seita.5G229900	3.4207	3.92972	5.31989	0.209264	0.425036	0.356959	-3.96721	3.61001405996814e-17	2.4474856232472e-16	down
Seita.8G187400	0.845809	1.55796	1.75671	0	0	0.109008	-3.96559	5.24705329456162e-25	5.55279276155776e-24	down
Seita.9G347300	147.411	136.396	105.007	13.2468	8.35718	11.4711	-3.96219	1.6745400997557e-33	2.54069052953583e-32	down
Seita.6G030700	5.06236	3.22402	4.00572	0.748386	0	0.377016	-3.95978	3.61635229365757e-06	9.86483622311168e-06	down
Seita.1G245300	102.131	99.6315	148.445	12.401	7.7422	9.91035	-3.95825	7.76813094283171e-101	6.14861247824623e-99	down
Seita.7G265000	0.110829	0.061548	0.037611	0	0	0	-3.9564	0.00948393754434058	0.0164928469102444	down
Seita.4G253100	63.4139	59.2615	38.8853	4.39808	3.59339	5.45705	-3.95196	4.18608571852705e-45	9.38319306070756e-44	down
Seita.8G230400	0.057636	0.033236	0	0	0	0	-3.9515	0.0290057248687008	0.0463817907416048	down
Seita.6G180700	19.1864	16.7365	14.7019	1.71583	1.12155	1.37288	-3.95046	1.19513339398959e-83	6.87131122800277e-82	down
Seita.8G127000	8.93373	11.4209	7.91754	0.467452	0.188821	1.74189	-3.94891	2.18813774583724e-11	9.77798946491254e-11	down
Seita.9G376900	4.68752	2.28334	2.09739	0.465229	0	0.367632	-3.94604	1.34183238926347e-15	8.19036543222953e-15	down
Seita.6G026600	3.84011	3.00998	3.7013	0.791793	0	0.173516	-3.94598	4.59763125300975e-16	2.88284705896642e-15	down
Seita.9G066100	28.2886	26.7618	27.1794	2.45109	1.94761	2.63269	-3.94498	4.47620954611898e-60	1.50618262918775e-58	down
Seita.7G272200	6.33429	14.126	12.791	1.94168	0.803321	0.350337	-3.94328	1.07912947227132e-08	3.79051527319646e-08	down
Seita.9G532500	15.0807	14.1979	23.327	1.7193	1.34696	1.51658	-3.9422	5.75092382537546e-64	2.10749350273201e-62	down
Seita.7G180000	3.36037	5.77928	9.20766	0.539074	0.840053	0.235355	-3.94175	1.01916882421321e-10	4.29040989460871e-10	down
Seita.9G249900	17.7339	19.5564	14.5063	1.74186	1.02624	1.69468	-3.93929	8.13562221185311e-117	8.51674257855175e-115	down
Seita.9G048200	1.10194	1.29094	0.844825	0	0	0.256414	-3.93843	0.000443611715081888	0.000939221990750034	down
Seita.5G456100	44.1718	54.7905	36.044	5.79364	3.35226	2.61713	-3.93774	1.22290483688681e-46	2.85967826829088e-45	down
Seita.7G294800	4.07512	3.30954	2.3363	0.391788	0.13869	0.321068	-3.93602	3.144964423247e-34	4.92256033814443e-33	down
Seita.4G241700	0	0	0	0.004253	0	0	-3.93541	0.0109231602931673	0.0187998080543628	down
Seita.1G349800	2.3601	2.37054	1.31382	0.006723	0	0.437586	-3.93394	2.54747305572709e-05	6.292096874302e-05	down
Seita.5G178800	23.2086	41.7837	33.9378	1.48435	2.2117	4.66177	-3.93308	7.91738278162178e-13	3.97871642984906e-12	down
Seita.5G327600	11.849	8.94072	8.30897	1.93009	0	0.629969	-3.93226	2.55257072099861e-20	2.12220133926008e-19	down
Seita.3G169400	12.8194	9.70541	12.2542	0.587502	0.863923	1.33309	-3.93122	1.40252771310629e-29	1.82384803725269e-28	down
Seita.7G148200	2.18307	2.01642	0.977956	0.271917	0.062606	0.163679	-3.93042	3.54572541949052e-22	3.2392869041933e-21	down
Seita.7G093700	30.9365	25.8213	39.5259	2.83141	2.65607	2.95372	-3.92992	4.38569205153226e-69	1.86181551960905e-67	down
Seita.7G253500	52.7688	72.2548	35.2161	3.1433	3.29052	6.62531	-3.92904	2.39569270613325e-25	2.58577224198203e-24	down
Seita.3G229000	0.958995	1.23148	0.850575	0.061807	0.041367	0.156151	-3.92902	3.80796398246643e-06	1.03633250126628e-05	down
Seita.5G134500	7.08059	7.23406	6.7668	0.36209	0.545197	0.841928	-3.92748	3.34230077127319e-50	8.62354934863747e-49	down
Seita.3G330800	0.332363	0.125257	0.290984	0.208905	0.022418	0	-3.92731	0.00013337776317372	0.000301757851517363	down
Seita.1G211100	1.73115	1.74685	1.47691	0.244445	0.071131	0.125557	-3.92727	1.59703685661051e-26	1.82276887342803e-25	down
Seita.9G572400	76.6124	68.9346	63.5713	8.46915	2.95144	6.84892	-3.92674	9.68238133595603e-67	3.85276991388648e-65	down
Seita.5G308400	11.38	19.7396	10.7857	1.17439	1.3649	0.952962	-3.92589	9.95055342268457e-33	1.46780714048661e-31	down
Seita.9G140000	0.321003	0.73543	0.816629	0.0331593	0.0215775	0.124997	-3.92516	4.54538853172105e-09	1.65408874714648e-08	down
Seita.1G030300	6.27382	5.93764	5.94458	0.634604	0.362488	0.631398	-3.92252	9.82908217855743e-55	2.85649754417042e-53	down
Seita.3G122600	140.975	132.171	127.454	12.8456	8.92929	13.404	-3.92232	9.66809610500078e-226	4.7062680489793e-223	down
Seita.8G240800	0.179122	0	0.176555	0.173502	0.146809	0.035385	-3.92047	0.00695717776831544	0.0123871184515477	down
Seita.9G262900	5.06973	5.45321	5.10863	0.758603	0.36859	0.337664	-3.91841	6.62549485890615e-22	5.95968057727354e-21	down
Seita.2G415300	10.2729	13.1371	6.48343	0.36301	0.839421	0.947601	-3.91713	4.06354344630847e-11	1.7735193280982e-10	down
Seita.6G212800	1.78619	1.03834	9.13472	0.30981	0.437327	0.346767	-3.91506	7.00192190500368e-07	2.07093805650068e-06	down
Seita.1G260600	3.05738	2.48935	2.41376	0	0.246139	0.398272	-3.9146	9.52383140076018e-11	4.01736776028311e-10	down
Seita.3G109200	9.99897	16.578	16.3997	1.71686	0.667127	1.20118	-3.91443	1.53225846463571e-23	1.50126376976233e-22	down
Seita.5G379700	63.6732	59.5691	50.6713	5.20629	4.35692	5.60896	-3.91155	7.90884680200908e-89	5.09919842265517e-87	down
Seita.7G233100	7.46586	7.42314	7.31428	1.26964	0.365886	0.419936	-3.91035	5.84091827676378e-31	8.07362518265214e-30	down
Seita.9G107800	42.3327	41.7849	48.5345	2.39556	4.54126	4.39299	-3.9101	5.14723286790859e-29	6.57922233579895e-28	down
Seita.9G377100	0.901791	0.812641	0.962692	0.139443	0.065383	0	-3.90943	2.43941098634796e-07	7.5402557602143e-07	down
Seita.9G085500	4.48416	5.35517	5.11935	0.898579	0.20094	0.331256	-3.90435	3.93838720630108e-26	4.40891050726085e-25	down
Seita.5G084200	0	0	0	0	0	0	-3.90315	0.0176532872084707	0.0293404404198374	down
Seita.6G238300	1.11661	1.18363	1.10534	0	0	0.065372	-3.90211	1.01464566817788e-20	8.59227487111376e-20	down
Seita.3G113300	63.3886	57.0786	66.4633	6.75925	4.34104	5.45547	-3.90015	1.03270355833637e-149	1.76386975604272e-147	down
Seita.5G021100	0.951768	1.23203	1.93818	0	0	0	-3.90003	1.71705897803636e-08	5.91323447370689e-08	down
Seita.9G162700	67.1442	61.1106	61.5575	7.70292	3.36031	6.06573	-3.89755	9.98212945022268e-75	4.91649333646971e-73	down
Seita.8G216300	0	0	0	0	0	0	-3.8974	0.021571076813774	0.0352995540396625	down
[truncated: 12,395 more rows]

## Sheet: Table S6
Table S6 DEGs between Root drought normal and root drought memory.
Gene_ID	Root_drought_Normal_R1	Root_drought_Normal_R2	Root_drought_Normal_R3	Root_drought_Memory_R1	Root_drought_Memory_R2	Root_drought_Memory_R3	log2FoldChange	pvalue	padj	significant
Seita.1G000200	224.612	202.864	224.819	1.22026	1.60011	1.59943	-7.60492	0	0	down
Seita.1G000400	24.0172	19.085	37.1419	72.1616	62.7738	69.0483	1.09192982930916	4.98658835137731e-10	2.14228895933118e-09	up
Seita.1G000600	0	0	0.508489	0.10169	0	0	-2.47345	0.000811010377094786	0.00174106186915791	down
Seita.1G000700	0	0	0	0.096709	0	0.133222	3.87099984568457	0.00580574565300018	0.0107889849644854	up
Seita.1G000800	0.068093	0.160219	0.10125	0.549051	0.364364	0.245013	1.40454697584906	0.00639756008503288	0.011807211980154	up
Seita.1G001300	150.828	118.341	178.141	3.06293	2.86767	2.25324	-6.01672	1.24465840318566e-246	1.33939605625891e-243	down
Seita.1G001800	0	0	0	0.274781	0.103023	0.063487	5.86509035441693	0.000423646934468116	0.000948105709445163	up
Seita.1G001900	380.429	253.163	583.287	87.6019	98.394	127.862	-2.33138	4.30480915963523e-25	5.25040346457864e-24	down
Seita.1G002200	15.0964	13.4378	19.1792	42.4407	52.4866	42.3069	1.12031136876555	9.85597552514837e-12	4.97313506254511e-11	up
Seita.1G002900	0	0	0.046861	0.354684	0.217121	0.240016	3.53325840204843	0.00276399036856864	0.00544556486388091	up
Seita.1G003000	0.119777	0.069655	0.201904	1.05	1.81046	1.4988	3.23493878752039	2.85246823216026e-09	1.14176264188286e-08	up
Seita.1G003200	238.044	253.164	198.519	0.815407	1.19262	0.879885	-8.30851	7.21428517811782e-76	4.28553046706069e-74	down
Seita.1G003300	0	0.057868	0	0.63244	1.17537	1.30503	5.42299849765963	8.8397214035657e-07	2.7465470866226e-06	up
Seita.1G003800	37.191	48.9991	44.1657	7.5098	5.66684	6.9988	-3.12817	2.09233324582211e-94	1.7957482173269e-92	down
Seita.1G004300	3.8004	3.68725	10.0235	27.9312	40.904	39.208	2.23768055787366	1.14967931696249e-07	3.9266208019157e-07	up
Seita.1G004400	0	0.05145	0	15.0258	29.6142	21.7027	9.66567516148633	2.9780354469194e-32	4.94495274595596e-31	up
Seita.1G004500	6.13765	5.41989	6.43731	31.0551	32.3773	33.8129	2.02565455705964	9.85731077746218e-29	1.41362223599495e-27	up
Seita.1G004600	0.238101	0.543433	1.18372	6.52766	2.45667	3.30689	2.24469247576343	6.09415242802337e-06	1.7275409400574e-05	up
Seita.1G005100	4.88061	5.80747	5.68726	2.95693	2.5518	2.5808	-1.39864	4.16909290490929e-20	3.8446621748997e-19	down
Seita.1G005400	0	0	0.187042	0.748924	0.586407	0.737952	1.38616770130842	0.00163331439770498	0.00334248855568956	up
Seita.1G005500	3.36372	4.59484	4.75475	12.5621	10.9863	13.929	1.12064985921351	4.9005845060653e-10	2.10749237465726e-09	up
Seita.1G005600	1.79958	1.09748	3.87628	0.711961	0	0.9086	-1.84152	2.97903214190432e-07	9.73377791642428e-07	down
Seita.1G005700	4.00311	2.9296	7.3249	61.7811	33.115	31.5442	2.73524062169474	1.22616629151901e-20	1.16888949473289e-19	up
Seita.1G005900	3.56348	4.63815	5.56787	13.0831	11.7849	14.5365	1.10684951980524	1.34443780288482e-13	7.91583023714528e-13	up
Seita.1G006200	0.154292	0.193275	0.303844	2.72244	2.62449	2.12561	3.42113193283098	1.72266058256647e-13	1.00601795949963e-12	up
Seita.1G006300	1.73742	2.31593	2.02922	0.776098	0.782216	0.855181	-1.7008	3.35982728102896e-14	2.06603532958042e-13	down
Seita.1G006400	0	0	0	3.27228	0.821096	2.67077	9.90654852472732	3.89990797096418e-11	1.85950110974108e-10	up
Seita.1G006500	0	0	0	0.265875	0.893335	0	4.75307131102083	0.00122343097867806	0.00255564994418645	up
Seita.1G006600	0.051253	0.111243	0	0	0	0	-4.2625	0.0231077134566857	0.0383083909939331	down
Seita.1G007000	1.17985	1.62519	2.29122	0	0	0.292557	-3.6784	2.98727072680884e-10	1.31004463425367e-09	down
Seita.1G007200	69.8105	62.0077	66.0637	0.192946	0	0.12958	-9.68549	2.91422350924576e-114	3.59194095000824e-112	down
Seita.1G007400	11.6535	12.3972	20.9719	13.1314	6.6532	9.48414	-1.06546	1.63787483462607e-06	4.92594861851045e-06	down
Seita.1G007500	0.634383	0.293729	0.219434	0	0	0	-5.85313	0.0146344348293699	0.0252813566368819	down
Seita.1G007800	77.8322	35.5957	66.1155	3.23586	3.16106	3.63309	-4.51923	4.00600124434208e-33	6.83438468386872e-32	down
Seita.1G007900	21.9748	25.9149	13.0747	0.043855	0	0.373513	-7.27806	4.91166325189804e-21	4.82187460087211e-20	down
Seita.1G008000	0	0.271622	0.157126	0	0	0	-2.11496	0.00203891766390059	0.00411178299828995	down
Seita.1G008200	0	0	0	8.54347	4.58644	9.07005	10.8608657688137	6.90246800475565e-19	5.88613691877654e-18	up
Seita.1G008300	0	0	0	9.43687	6.20486	13.4915	9.1379243528232	9.92045371182364e-17	7.31780581078602e-16	up
Seita.1G008400	0.258353	0.50658	0.880684	5.15815	2.49301	3.70675	2.44315213186065	7.61846897368367e-07	2.38164406049939e-06	up
Seita.1G008500	0	0	0	5.08202	2.31206	5.59619	9.84136971567419	9.16815440684992e-15	5.87395905997834e-14	up
Seita.1G008600	20.7575	24.578	19.5156	4.36622	4.16345	4.41177	-2.78243	1.40860501523745e-56	5.08533673823594e-55	down
Seita.1G008700	1.48498	3.25045	1.5626	0.728768	0.857455	0.556147	-2.04827	2.26849449586665e-09	9.15611764279473e-09	down
Seita.1G009800	0.920833	1.93295	0.936655	24.1205	19.2842	20.4867	3.60860865740422	1.05425752565448e-25	1.33109527573495e-24	up
Seita.1G009900	0.292871	0.607881	0.13163	17.7542	20.0363	15.0664	5.04539616581687	1.65225974322355e-35	3.09635467887822e-34	up
Seita.1G010000	0	0	0	0.657138	0.412085	1.09423	7.35883052355552	5.25519333098205e-08	1.85439594157582e-07	up
Seita.1G010100	0	0	0	2.91942	0	1.45344	7.0234923676273	6.44575497536016e-05	0.000161152514034136	up
Seita.1G011000	5.72173	4.20456	4.16508	2.17651	3.5285	2.94033	-1.15812	2.2120805562394e-06	6.56120024202504e-06	down
Seita.1G011800	0	0.232578	0	1.7066	1.09739	2.23519	2.86449784364275	2.49958891720562e-08	9.10743564454955e-08	up
Seita.1G012200	0.613553	0.706732	2.09612	4.49212	2.59122	5.04472	1.43437138482434	0.000114687260144946	0.000277173261777269	up
Seita.1G012400	287.324	484.919	184.55	5.4832	8.13531	7.89648	-5.929	1.04453785486402e-67	5.07380636132645e-66	down
Seita.1G012500	4.52639	5.28654	8.79716	25.1921	24.5512	25.4176	1.62308805001757	4.97927180675981e-11	2.35448784656638e-10	up
Seita.1G012700	13.5482	12.4526	18.0961	9.36723	9.26449	9.81325	-1.03023	6.01473191995308e-06	1.70589137747965e-05	down
Seita.1G012900	0.202643	0.057449	0.207792	21.0895	11.0071	21.2289	6.42881648057443	4.66256526132712e-20	4.28138869204698e-19	up
Seita.1G013100	2.09125	0.686498	1.18928	0	0	0.057568	-7.06579	5.27101243261255e-10	2.25742624907495e-09	down
Seita.1G013300	39.2812	160.52	22.7208	0.251687	1.03275	0.533037	-7.33834	2.23730281698175e-33	3.85927839188239e-32	down
Seita.1G013500	2.52191	0.921849	4.89227	50.6173	55.6913	52.1213	3.85869220562192	5.74136592325503e-23	6.33179649849241e-22	up
Seita.1G014300	0.034121	0	0.066282	1.01268	0.332786	0.242719	3.62094824422699	0.000267058527654417	0.000613416841412277	up
Seita.1G014700	2.19575	5.18016	0.309689	0.447822	0.201392	0.2309	-3.54585	1.16192530762957e-06	3.55995490387295e-06	down
Seita.1G015000	0	0	0	0.272084	0.606167	1.13203	7.59788731774563	1.35942675369899e-08	5.09994651940789e-08	up
Seita.1G015100	118.628	154.531	67.4664	2.20599	1.71182	3.22948	-6.01034	1.02049169482541e-77	6.33089515066965e-76	down
Seita.1G015200	0.762482	1.04815	0.925739	0.961481	0.391012	0.189507	-1.46448	0.0198099393184402	0.0333050289743204	down
Seita.1G015300	4.93351	0.862136	7.68538	1.76523	0.43714	0	-2.99587	0.000158686047420935	0.000376675737744155	down
Seita.1G015500	10.3667	5.67195	7.61388	3.13532	3.83417	3.25444	-1.59222	3.98737448516246e-07	1.28543323793479e-06	down
Seita.1G015900	0.160564	0	0.400462	0	0	0	-2.97244	0.0135568239382846	0.0235887050354021	down
Seita.1G016300	0.049288	0	0.160396	14.5094	5.52871	9.90962	6.81306972701717	1.67848559343982e-11	8.28698578063399e-11	up
Seita.1G016400	0	0	0	2.11523	0.732951	0.493672	5.77143189633986	1.44205860831901e-08	5.39836202865368e-08	up
Seita.1G016500	1079.37	1010.49	1087.02	1.18986	0.386849	0.784146	-10.7215	1.43376606764006e-217	9.32914902476774e-215	down
Seita.1G016900	0.068453	0	0.037022	5.06847	2.07801	4.59193	6.29983180475054	9.86438451701472e-09	3.74637728249701e-08	up
Seita.1G017200	0	0	0	0.665249	0	0.732116	1.83126195563882	0.0148847004272298	0.0256788157142349	up
Seita.1G017400	0	0	0	0	1.40643	1.16195	7.27183182563351	6.32574244851993e-07	1.99535454303426e-06	up
Seita.1G017500	0	0.012593	0	2.46799	6.01306	3.80931	9.42860171794464	5.22560868625388e-13	2.92590164964373e-12	up
Seita.1G017600	5.44161	5.89589	6.49757	2.01802	1.76107	1.97564	-2.18776	1.09174790182431e-44	2.8178980207696e-43	down
Seita.1G017700	0.08749	0	0.123585	2.53886	3.26247	2.95913	4.82512104385388	2.18482836371525e-11	1.06757444618213e-10	up
Seita.1G017900	1.00163	0.294514	1.33482	1.03616	4.15052	2.97797	1.21528767638449	0.0266882636778456	0.043703086119773	up
Seita.1G018100	0	0	0	0.037064	0.224188	0.257046	5.02000181258297	0.000998104321470917	0.00211400157535464	up
Seita.1G018200	0	0	0	0.452775	0	0.454305	7.89194799578814	2.59905394688284e-08	9.4464705611633e-08	up
Seita.1G018300	0	0	0	0.260615	0.068374	0.604045	6.31882403489301	2.08331300800113e-05	5.53446777923126e-05	up
Seita.1G018400	0	0	0	0.228069	0	0	3.61622962695722	0.00251789375306976	0.00499915904890284	up
Seita.1G018600	0	0	0	0.235609	0.669627	0.799454	8.16409949084628	2.45090471601688e-10	1.08280219563298e-09	up
Seita.1G018800	0	0	0	0.257428	0.304216	0.156266	5.30868209577995	7.33856358925432e-05	0.000181977905400821	up
Seita.1G019000	0	0.040562	0	0.405296	0.063928	0.405728	3.58975847910771	0.0187546983590515	0.0317001661675826	up
Seita.1G019100	0.91077	2.00536	0.947335	10.7186	13.8095	13.2678	2.78869121109136	7.05288828615232e-21	6.84707707696932e-20	up
Seita.1G019300	10.3008	10.493	10.6152	3.32628	4.09749	4.61551	-1.8223	8.53031995586527e-38	1.73957596242824e-36	down
Seita.1G019400	0.696705	1.87486	0.371351	0.502325	0.220373	0	-1.75652	0.000660322928857176	0.00143585724928071	down
Seita.1G019500	15.9306	12.6466	23.6004	7.09563	10.0874	10.8723	-1.2864	7.61388543705906e-05	0.00018845444147512	down
Seita.1G019600	0.101246	0.249101	0.15013	7.39448	6.71265	7.24686	4.84641171862403	6.66771123455428e-38	1.36471026065541e-36	up
Seita.1G019700	0.741367	1.35843	1.73398	25.5251	18.4622	28.585	3.83540400472749	1.13082246233559e-26	1.47985414750643e-25	up
Seita.1G019800	0	0.022834	0.019135	13.3949	8.97201	13.1784	9.20451457640939	2.72247216031791e-29	3.99224573236556e-28	up
Seita.1G020100	0.755648	0.563935	1.47719	0.042281	0	0	-5.70227	5.74617303483532e-30	8.64831497265505e-29	down
Seita.1G020300	0.389272	0.341243	0.924637	0.360601	0.258689	0	-1.55729	0.00457358496103573	0.00866204113076684	down
Seita.1G020700	18.9759	15.0313	24.4053	87.943	42.7328	60.6654	1.30070028507708	6.18250508656965e-09	2.39784183278531e-08	up
Seita.1G021300	0	0.067935	0	2.44727	1.59108	1.53966	5.70608947549295	4.81379178335536e-20	4.4130104949705e-19	up
Seita.1G021600	0	0	0	0	0.125471	0	5.0917885387257	0.000364817072817675	0.000823893524930642	up
Seita.1G021900	2.75609	3.29024	3.0943	0.961817	0.736116	0.818692	-2.27961	4.98016162824467e-19	4.29134407750716e-18	down
Seita.1G022300	0	0	0	9.74831	3.06399	9.45562	10.9918929770793	4.28544540279913e-17	3.24587105914772e-16	up
Seita.1G022400	0	0	0	3.42028	0.775412	5.90775	9.9238868646164	2.87251335156105e-13	1.64120994615738e-12	up
Seita.1G022500	1.46731	1.35274	0	9.48676	8.00482	8.56233	2.67376165495573	0.000102958472155009	0.000250254112798626	up
Seita.1G022600	0	0	0	0	0	0.456493	6.00514350733648	0.0209227309061183	0.0349824959975071	up
Seita.1G022700	0.766933	0	0.418986	2.35534	3.44296	2.05324	1.98044704121116	1.64318971740437e-08	6.10717389788217e-08	up
Seita.1G022800	0.058047	0.448293	0.212674	43.837	62.3616	48.6883	7.16646436146958	3.23019278816511e-51	1.00531216930002e-49	up
Seita.1G023100	0.504737	1.53403	0.636047	5.31486	5.29504	5.02848	2.06335777641376	1.53906579483196e-08	5.73847572942476e-08	up
Seita.1G023500	9.69502	4.83677	11.5216	71.0643	78.7892	91.6845	2.8032402953794	7.10206245536673e-40	1.5536247493253e-38	up
Seita.1G023600	0	0	0.137151	0.932497	0	0.903888	2.42224625449617	1.55273359260532e-06	4.68347705773008e-06	up
Seita.1G024100	51.7453	53.4229	59.5365	1.72337	2.94704	2.27363	-4.9645	4.84646561549677e-96	4.29111586886025e-94	down
Seita.1G024300	1.42309	2.36164	1.98442	9.06572	4.67953	5.24636	1.31860669601405	4.2613000916696e-06	1.22914345633839e-05	up
Seita.1G024400	0.759447	1.20794	0.778882	8.74166	8.43557	7.63998	2.70165338770101	2.06508405204999e-19	1.82357357271713e-18	up
Seita.1G025100	0.45895	0.613245	0.177316	3.25664	1.04095	1.82675	1.82552514835437	0.0104284674672465	0.018524416942803	up
Seita.1G025200	0.454433	0.27687	0.518219	0.196832	0	0.150137	-2.30637	0.0224378879123515	0.0372730312830067	down
Seita.1G025300	0	0.125825	0.189232	1.19487	1.58827	1.65492	2.86248329379266	3.61828749527387e-10	1.5732100362124e-09	up
Seita.1G025500	0.056292	0.057779	0.601001	2.63289	0.830966	2.40385	2.59302011165313	0.000175578888882509	0.000413686040593155	up
Seita.1G027000	4.93336	3.3193	8.16183	23.8201	8.35781	17.2156	1.18995370529168	0.00145723825377677	0.00300878673916466	up
Seita.1G027100	0.142345	0.232258	0	1.85087	1.09619	2.90753	3.2591443080023	1.45136039681987e-06	4.39096156386495e-06	up
Seita.1G027500	3.26069	3.36332	5.02697	9.80822	12.7507	13.7493	1.19395174997772	1.95636142535261e-06	5.83799448804827e-06	up
Seita.1G027600	0.121993	0.036128	0.049026	0	0	0	-3.83535	0.00378089243407741	0.00727298655297709	down
Seita.1G027900	0.0644344	0.121225	0.110771	0.423564	0.465067	0.469508	1.76409667834679	1.12232130582442e-08	4.24286283146352e-08	up
Seita.1G028000	9.60023	13.3553	16.591	8.38978	4.25546	5.47844	-1.53615	1.76132958910431e-08	6.52372790224378e-08	down
Seita.1G028200	3.27719	0.233396	2.90032	0	0	0	-8.49048	3.5857726069869e-09	1.42327041808606e-08	down
Seita.1G028300	130.765	131.707	100.223	237.003	473.674	386.252	1.15369128179902	5.80740982076399e-06	1.65144343302323e-05	up
Seita.1G028400	5.50425	8.92036	5.49188	4.27904	4.27184	3.71488	-1.16906	4.3710254825515e-05	0.000111594964847439	down
Seita.1G029400	0.703573	0.527277	0	1.87962	3.33477	2.91793	1.99059085757882	0.000315141930926975	0.000717383132813103	up
Seita.1G029500	1.52929	1.32696	1.82603	5.98039	13.5431	10.6829	2.22665046420339	1.44687378068327e-08	5.41493867171443e-08	up
Seita.1G029600	2.07856	1.21983	4.47071	0	0	0	-8.9776	2.60232676629237e-12	1.38055556682014e-11	down
Seita.1G029700	45.4933	122.28	43.6136	0	0	0	-7.62608	0.0011511542794772	0.00241458472040578	down
Seita.1G029900	33.9857	106.673	33.3056	0	0	0	-9.47611	0.00224527310532648	0.00450132532344007	down
Seita.1G030000	20.3834	52.4494	18.2193	0	0	0	-7.61329	0.000797068374877239	0.00171323469775603	down
Seita.1G030100	9.21236	15.001	6.27073	0	0	0	-8.49597	5.58090319691851e-23	6.15968799000328e-22	down
Seita.1G030200	5.08254	4.11317	7.36214	0.732791	1.07712	2.4854	-2.47357	1.31342205328209e-14	8.31596189834342e-14	down
Seita.1G030300	4.60793	5.15644	4.9251	0.69323	0.326562	1.1159	-3.14998	1.44536348719514e-37	2.92830014541874e-36	down
Seita.1G030500	0.864416	0.315605	0.52166	1.7838	1.36864	2.17969	1.21168446118648	0.000684664813763387	0.00148624694113475	up
Seita.1G031100	0	0.4806	0	2.18091	1.95645	2.78233	2.58519141753786	0.00020043931378462	0.000468394851781499	up
Seita.1G031400	0.750619	0.375291	0.420909	79.0027	69.435	60.0387	6.60181293691242	1.81597849294811e-85	1.3163021309377e-83	up
Seita.1G031500	0.713469	0.277013	0.147708	33.6873	41.8396	28.9239	6.10249848787854	3.77901837261184e-27	5.05416611124793e-26	up
Seita.1G032300	24.369	15.0003	39.8647	1.69829	3.92805	5.50143	-3.23056	5.44874795508428e-17	4.09043517669179e-16	down
Seita.1G032600	9.61289	9.65838	10.1537	5.9701	5.34647	7.39291	-1.12639	8.85664295269609e-16	6.13670166353353e-15	down
Seita.1G033600	0.581127	0.636535	0.532873	3.08722	1.83927	3.04923	1.79135003587555	1.75598518215748e-07	5.88532695395114e-07	up
Seita.1G034000	7.16876	7.61207	10.6191	20.4378	30.8534	25.8114	1.20318423614715	4.34652643171541e-09	1.71163213276517e-08	up
Seita.1G034100	0	0	0	2.19117	0.562922	1.69441	6.30513342777532	3.11160327641459e-11	1.49741224751984e-10	up
Seita.1G034200	1.43482	4.19696	1.32323	0	0	0	-10.0383	8.40764367894565e-15	5.3965923948892e-14	down
Seita.1G034900	0.970106	0.751739	0.409763	10.4869	12.716	10.147	3.48521443033645	1.88428899090879e-13	1.09520671698438e-12	up
Seita.1G035100	4.70138	4.05224	4.66743	12.7383	11.1296	14.7701	1.16189684541173	2.11269634947529e-23	2.38543709289625e-22	up
Seita.1G035500	0.778602	0.280879	1.19205	4.52038	10.2694	5.99844	2.87939157172368	1.2557682109019e-07	4.27174939487226e-07	up
Seita.1G036700	3.18861	2.82881	3.91959	12.3103	9.96184	9.11292	1.25570441062884	9.67323871675121e-05	0.000236043560139527	up
Seita.1G037000	0.070137	0.051081	0	0.665035	0.605105	0.640848	2.38000076810006	4.45104488380881e-14	2.70788834103255e-13	up
Seita.1G037200	3.13782	2.17288	2.82266	0.679014	0.271392	0.681843	-2.19556	6.75605515306438e-09	2.60512220407371e-08	down
Seita.1G037300	0	0	0	0.19191	0.176959	0.263793	2.96588486988345	8.37771478034575e-07	2.60676247597079e-06	up
Seita.1G038300	0.645298	0	0.353107	33.1865	25.1846	2.83518	5.41278214680377	3.44777791437984e-07	1.11856885744937e-06	up
Seita.1G038600	0.286151	0.171606	0.634481	2.90113	2.17987	1.38727	2.1901768224164	4.02927913958294e-05	0.000103256275001274	up
Seita.1G038800	0	0	0.054849	2.08327	1.83074	3.08843	6.49410273969486	3.33090844669479e-08	1.19865578688197e-07	up
Seita.1G038900	0.68479	0	0.409712	2.84232	3.36478	3.79277	3.0894192076393	0.000212092862732915	0.000494306222940793	up
Seita.1G039000	0	0	0	0.365045	0.25444	0.744093	6.6750160542007	2.02053549373945e-06	6.01602240920892e-06	up
Seita.1G039100	0.288089	0	0	1.77712	2.12044	1.29483	3.53607854243277	0.00357810739515227	0.00692240815993398	up
Seita.1G039200	0.373193	0.30166	0.710714	0	0.022141	0.066985	-4.64788	1.89981912343614e-09	7.72602314747381e-09	down
Seita.1G039400	1.47509	0.293659	3.27342	0.305702	0.0909466	0.0574343	-3.76385	2.65761247682209e-06	7.82461743544199e-06	down
Seita.1G039500	0	0	0.203883	1.46788	0.800613	0.584146	3.27998223296806	0.00278957978576557	0.00549181345524451	up
Seita.1G039700	0	0	0	0	0	0.115843	4.35244493819054	0.00366112779758102	0.00706300038947247	up
Seita.1G039900	5.5645	5.42826	4.58282	11.781	18.4886	20.1035	1.23602938136058	5.80092683935509e-06	1.64993526520602e-05	up
Seita.1G040300	5.06628	5.80412	7.39583	16.7666	18.2024	18.4554	1.12059571670311	5.09938497413611e-12	2.63482349383849e-11	up
Seita.1G040400	0.025839	0.026003	0	0.288312	1.7433	0.517195	5.00012073613294	0.000413457343563071	0.000927378789125473	up
Seita.1G040700	0.08531	0.067844	0.134395	1.10926	0.421522	1.25747	2.83479563614693	2.08254114297902e-07	6.93494627938705e-07	up
Seita.1G040900	232.713	212.652	202.703	3.02658	1.79302	3.38566	-6.74315	1.00629621959609e-100	1.00196305793875e-98	down
Seita.1G041000	0.380866	0.140266	0.59825	2.43031	1.36163	3.55495	2.11605030142212	4.57276812403431e-06	1.31505272219504e-05	up
Seita.1G041200	88.8014	69.5332	77.0335	38.7772	61.2583	52.585	-1.03224	2.51735476070456e-10	1.11075648714324e-09	down
Seita.1G041300	65.1112	94.3948	85.7903	9.39222	7.78116	9.40305	-3.63085	1.13352300189603e-76	6.82039571398903e-75	down
Seita.1G041400	0	0	0	0.06326	0	0.118426	2.53302366571288	0.0181090171525186	0.0307092666773937	up
Seita.1G041500	0.202544	0.136732	0.551807	2.55331	0.340277	0.922091	1.73322971620028	0.00372430492631747	0.0071735045802999	up
Seita.1G041900	5.53704	3.88314	3.12808	0	0.03689	0.286186	-5.02807	1.50942509516602e-30	2.32428204389929e-29	down
Seita.1G042000	0.210125	0.718204	0.088963	0	0	0.091029	-3.35964	0.00283309236066591	0.00557237899185036	down
Seita.1G042700	0	0	0	0.561569	0	0	6.20834210923825	0.0300116361778836	0.0485934683804126	up
Seita.1G042800	0.038201	0.028069	0	1.70246	0.960758	0.932409	4.86647189557316	8.30827933444613e-24	9.50745797539747e-23	up
Seita.1G043500	24.373	9.94997	36.5194	11.9292	15.204	12.0575	-1.22571	0.000436021724376101	0.000973697168674191	down
Seita.1G043700	0.417199	0.724232	1.21843	5.15735	5.42827	3.55508	2.03689652902933	3.54197843065529e-07	1.14740088585509e-06	up
Seita.1G043800	0.925765	2.4339	0.467564	0.343982	0.643371	0.632634	-1.72152	0.00587124453961845	0.0109005674169864	down
Seita.1G044800	0.72869	0.658058	0.507451	2.22671	1.50007	1.56218	1.09032377153183	0.00172069259474368	0.00350840996844453	up
Seita.1G045100	207.396	156.523	135.392	26.9164	32.264	39.312	-2.75483	2.36791382966502e-37	4.7731888357491e-36	down
Seita.1G045200	1.33868	0	1.76189	0	0.570787	0.721312	-1.50379	0.0101552643975654	0.0180755861066249	down
Seita.1G045500	8.27155	10.1826	5.42929	47.8296	25.2792	40.1012	1.76587282764449	7.2662240674804e-09	2.79567771155163e-08	up
Seita.1G045600	0	0	0	0	0	0.39383	3.65253527214748	0.00336687916445691	0.00653453885560072	up
Seita.1G045800	0.880756	0.940278	1.1852	0.449135	0.307454	0.359862	-1.85767	1.32001145300087e-06	4.01659602430791e-06	down
Seita.1G046200	2.12238	1.65053	1.90707	6.6613	5.89684	9.31025	1.44078059408508	1.81096178512287e-12	9.727183679392e-12	up
Seita.1G046400	20.1238	22.1962	16.4816	1.34304	2.18376	2.91852	-3.66238	5.08490378638991e-15	3.32952312285054e-14	down
Seita.1G046800	1.24059	2.87021	1.38881	0.622414	0.172558	0.301242	-2.73206	3.49938312667903e-09	1.39115147060745e-08	down
Seita.1G047000	2.03347	1.6486	3.71524	8.00361	16.873	9.35728	1.82608594890827	2.87377660158464e-08	1.04017329282971e-07	up
Seita.1G047100	0.034376	0	0	1.28642	0.444333	0.923201	5.42769433832673	2.60225959292259e-07	8.56269800663073e-07	up
Seita.1G047500	1.12808	0.899432	0.980428	0.674325	0.601041	0.752296	-1.04185	3.01686631922986e-06	8.8266132746766e-06	down
Seita.1G047800	15.7575	13.355	14.0891	5.12324	4.72974	3.70326	-2.08261	2.22746535884681e-13	1.28473002010255e-12	down
Seita.1G048000	0.105864	0.099668	0.273606	0.066129	0	0	-2.52959	0.0292845184806444	0.0475344632227157	down
Seita.1G048300	2.25928	1.04617	1.83471	1.05057	1.16757	1.05514	-1.23025	0.00015685906800163	0.000372686809070789	down
Seita.1G048600	0.0446973	0.0252288	0.0425496	0.152056	0.368432	0.177405	2.3219261580259	0.0140356559639246	0.0243371106974867	up
Seita.1G048700	0.412455	0.568843	0.124743	0	0	0	-6.64561	3.2918233311225e-06	9.60095121249623e-06	down
Seita.1G048800	0	0	0	1.93317	0.645909	2.02286	6.44958483777877	2.56753520766499e-10	1.13147058710441e-09	up
Seita.1G049000	33.7651	31.9862	50.5979	21.9817	16.9065	23.3287	-1.29038	5.08402491997577e-21	4.98583712709436e-20	down
Seita.1G049200	1.19494	1.50303	2.25482	16.22	9.00486	13.1882	2.5435336020961	1.4281075830744e-22	1.54214674129057e-21	up
Seita.1G049900	5.56863	6.49259	10.4718	5.74586	3.1273	5.14543	-1.07224	4.83168218079989e-05	0.00012257288578892	down
Seita.1G050700	58.4095	41.3061	118.615	0	0	0	-10.5466	4.63971298952881e-48	1.31125787610128e-46	down
Seita.1G051100	11.7533	9.46858	10.3024	3.73651	6.79315	6.61566	-1.28051	4.25608185731833e-07	1.36639029587963e-06	down
Seita.1G052200	0	0	0	1.47221	0.716652	1.1445	5.91116759003849	2.62024004944526e-15	1.74801374209416e-14	up
Seita.1G052400	1.00054	0.726865	1.29307	3.60779	1.48507	3.26569	1.07222955973877	3.96639313779403e-05	0.000101756568496552	up
Seita.1G052500	0	0	0	8.74259	8.88607	9.70279	8.2594445309377	4.40943541983498e-15	2.89468779004136e-14	up
Seita.1G052600	0	0	0.027269	5.14785	3.13351	4.95604	8.48739737928862	1.81477429657381e-12	9.74579079536252e-12	up
Seita.1G053100	0	0	0.037342	1.45292	1.77755	1.60189	7.00525711208435	8.30686245972941e-14	4.95560138082663e-13	up
Seita.1G053300	0	0	0	2.33254	1.38944	0.251122	7.66872058724478	1.93144227317441e-07	6.44943589463502e-07	up
Seita.1G053500	45.0042	24.315	38.2502	9.51186	3.84532	1.88355	-3.2365	3.67946198641019e-08	1.31882740094505e-07	down
Seita.1G053900	49.919	152.072	29.8395	0.488789	1.127	0.744359	-7.10716	1.63816959171635e-27	2.23146772184186e-26	down
Seita.1G054000	0.300185	1.22629	0	12.1933	10.4492	14.5729	3.89425257172077	1.4140059788617e-15	9.63763051950588e-15	up
Seita.1G054300	0.298466	0.190093	0	20.652	31.1462	33.319	6.9737437114821	8.31277926039792e-60	3.30373935975388e-58	up
Seita.1G054400	0.959028	0.498498	0.587307	12.0461	30.2227	23.494	4.58119393195127	1.27777658766628e-27	1.74992222938398e-26	up
Seita.1G054700	0.717194	0.373511	0.862462	0.975193	1.90269	2.75111	1.11581404923463	0.00309230587665519	0.00604313935342149	up
Seita.1G055100	0	0	0	1.21631	3.95227	3.28268	8.06223034375416	2.91893197240688e-08	1.05569800486003e-07	up
Seita.1G055200	1.2699	2.94182	1.4951	1.20393	0.840425	1.52849	-1.17853	0.000595026548786774	0.00130278173632562	down
Seita.1G055300	0.253152	0.487171	0.544678	6.8498	3.97549	5.01992	3.19120510964714	2.69716575039893e-28	3.80554717752959e-27	up
Seita.1G055500	0.667519	0.750713	0.898569	23.6344	12.5048	16.5725	4.0817736555161	2.95503508033666e-72	1.58085901553995e-70	up
Seita.1G055700	0	0	0	4.6396	3.9293	3.36322	8.16457900722266	1.87213551998426e-27	2.54397667380474e-26	up
Seita.1G056000	0.305734	2.26501	1.05276	25.113	12.5	13.2027	3.30000970189696	1.00614386021872e-11	5.07314814652362e-11	up
Seita.1G056700	179.687	292.922	122.452	1.09322	1.41118	1.26758	-7.74537	2.53366884700659e-66	1.18742915695808e-64	down
Seita.1G056900	1.39377	1.09603	1.29879	4.60924	6.4437	6.0449	1.74307936766602	3.39718589132727e-27	4.55219655428379e-26	up
Seita.1G057000	0	0	0.131497	3.6863	6.02783	3.17305	6.22341839370219	1.51880624452703e-09	6.2345481096863e-09	up
Seita.1G057100	2.36569	4.9234	5.9895	2.40691	1.81677	1.5299	-1.62137	6.36025856383083e-06	1.79987533485812e-05	down
Seita.1G057300	4.33809	6.51991	5.85955	41.531	35.6908	43.4927	2.41866956502425	1.58701562057629e-33	2.76138744080248e-32	up
Seita.1G057400	0.958091	2.28746	0	4.88835	6.74944	7.57253	2.10998468525124	0.00136756212605121	0.00283639886766397	up
Seita.1G057500	82.9778	131.023	70.4557	30.9458	34.7347	38.3799	-1.90701	4.21577560962778e-17	3.19396657952276e-16	down
Seita.1G057900	1.08916	1.20446	1.39202	3.35392	3.74082	5.0324	1.18898386717377	5.2438013707513e-07	1.66742037222696e-06	up
Seita.1G058000	2.45743	5.60444	3.22816	0.144575	0.093746	0	-5.19649	2.53879885992925e-20	2.36855796271959e-19	down
Seita.1G058200	8.31769	7.63949	7.8725	4.44078	3.71412	4.56015	-1.43248	3.28013972899005e-15	2.16962244627453e-14	down
Seita.1G058300	55.651	39.4602	56.8332	14.8821	19.8791	14.3307	-2.04413	5.17906566835777e-28	7.22718595186944e-27	down
Seita.1G058700	3.69079	6.00128	4.88431	16.5377	13.6871	16.4347	1.23414825137049	1.81502497121607e-08	6.71283326763441e-08	up
Seita.1G058800	0.44758	0.699294	1.24922	7.84946	4.70877	6.33689	2.59774210684125	4.42594794130031e-19	3.82202461264325e-18	up
Seita.1G058900	4.93021	5.76914	5.19933	1.78527	1.96039	1.9479	-1.90613	3.43387530652106e-32	5.68163200479909e-31	down
Seita.1G059200	0	0	0	0.088053	0	0.035912	4.17699275085108	0.00139704936006772	0.00289219711767182	up
Seita.1G059500	0	0	0	3.22744	7.19386	6.84044	8.34606990070302	1.41455026437685e-13	8.31464324516806e-13	up
Seita.1G059600	0	0	0	2.33889	1.27887	2.08332	7.68303163000059	7.21486194097747e-13	3.99099688111128e-12	up
Seita.1G060000	58.2406	70.1664	64.8719	8.33198	3.59759	6.95007	-3.76463	4.30008486036141e-40	9.51836030918133e-39	down
Seita.1G060100	2.86281	1.9758	0	0	0	0	-5.29334	2.52889785685609e-13	1.45170359329045e-12	down
Seita.1G060500	41.115	19.2883	48.9354	127.021	92.8169	71.2575	1.00916320335877	7.58454878009232e-05	0.000187744926407328	up
Seita.1G061000	0.323721	0	0	4.3358	3.54063	7.54258	5.14420099319088	5.17171843889767e-11	2.4417025819834e-10	up
Seita.1G061300	0.924655	0.974883	1.18759	2.91219	3.74572	4.31844	1.40747267713685	7.60604196494551e-11	3.53269336217149e-10	up
Seita.1G061500	16.7883	25.4869	14.271	8.81078	9.57321	9.81837	-1.47755	4.53606590654163e-11	2.15182414376277e-10	down
Seita.1G061800	0.630663	1.8663	1.13886	0.057759	0.02943	0	-6.97398	7.57264170768192e-20	6.86345780172441e-19	down
Seita.1G062500	2.83231	4.20182	3.03365	22.026	17.2201	15.3197	1.9418444424338	2.22266132207437e-13	1.28248795896719e-12	up
Seita.1G062600	0	0	0	0.353352	0.084375	0.109302	6.42500471897762	4.14909849535193e-07	1.33403386349634e-06	up
Seita.1G062700	143.506	191.094	117.09	18.6945	25.3386	24.8682	-3.11393	9.70436188167613e-42	2.27783843194141e-40	down
Seita.1G063500	0.327312	0.114918	0.251804	1.0845	4.09638	2.89935	3.07649455636338	3.23308505680185e-10	1.41231048874721e-09	up
Seita.1G063700	0	0.023947	0	1.39163	0.996236	0.858776	5.68392739456842	4.39270914598437e-12	2.28572827218703e-11	up
Seita.1G063800	2.52923	1.85701	2.6002	9.49067	11.1852	10.4435	1.73851165486496	1.74127360938805e-14	1.09186674847755e-13	up
Seita.1G063900	0	0.64737	0.390138	33.8864	10.7864	11.7614	5.40599916083799	4.94682774715326e-17	3.7236290970568e-16	up
Seita.1G064000	0	0	0	0.401149	0	0	5.48576294621262	0.000118431266552794	0.000285752708423647	up
Seita.1G064100	2.62231	3.51024	1.18778	14.6879	2.96935	6.17361	1.24086905342655	0.0176091650367133	0.029926916635012	up
Seita.1G064200	24.467	39.2892	24.0057	12.7193	16.9939	13.7355	-1.46796	1.55414193554356e-10	6.99313882511631e-10	down
Seita.1G064300	2.55517	1.61282	3.19464	0.0522676	0	0	-7.16821	8.80707281835354e-28	1.21805778736883e-26	down
Seita.1G064400	7.86054	8.49209	2.98669	0.185434	0	0	-7.05182	1.82709486317592e-16	1.32367393000516e-15	down
Seita.1G064500	0.279102	0.462583	0	0	0	0	-2.87054	0.00570122010250815	0.0106180148604191	down
Seita.1G064600	0	0	0	1.48073	0.335066	0	7.50555862865574	1.46180111104959e-07	4.93600449988614e-07	up
Seita.1G064800	1.70762	1.46189	2.0772	6.31217	4.76522	6.24429	1.31143735199887	3.61501439168956e-18	2.92663448104983e-17	up
Seita.1G065300	23.7087	15.8645	23.1819	4.71991	1.41362	2.58047	-3.2889	2.44814314287285e-19	2.1472287459072e-18	down
Seita.1G065500	45.1069	35.5741	48.0776	16.8985	25.8575	27.7149	-1.41495	7.79007769180547e-09	2.98532507518183e-08	down
Seita.1G065600	60.0036	46.9711	57.6492	29.8708	36.4686	32.9554	-1.14028	2.47345874477821e-17	1.90437265327874e-16	down
Seita.1G065700	2.81988	0.700957	3.16615	0	0	0	-6.86981	9.63178145790882e-12	4.8626418876007e-11	down
Seita.1G065800	3.52955	4.55511	6.32777	89.9777	34.7916	37.984	3.09806388013597	2.04665779352297e-16	1.47624228937817e-15	up
Seita.1G066400	0.582827	0.259906	0.753429	4.75226	3.22222	6.93508	2.86300143641956	3.21514673043681e-14	1.97924291245086e-13	up
Seita.1G066900	0	0	0	1.84538	0.743276	1.99528	5.9741700260968	4.51233105945789e-08	1.60358834894668e-07	up
Seita.1G067100	0	0	0	0.234172	0.110558	0.125607	4.98795560061352	0.0164993855859804	0.0282053100330021	up
Seita.1G067300	1.31948	3.0745	2.50259	9.97702	8.68988	13.1739	1.74591306072972	9.53295867813803e-09	3.62591966905416e-08	up
Seita.1G068700	4.59439	1.43061	4.8911	0.814543	0.81511	1.02256	-2.47765	1.18463100700315e-10	5.38939690161643e-10	down
Seita.1G068800	31.2315	45.0408	26.6142	178.585	278.957	260.644	2.37296181503299	5.44421376544658e-22	5.66891168378972e-21	up
Seita.1G069400	13.5855	11.7927	17.8304	7.76076	8.13052	8.85686	-1.22522	6.1791467615024e-19	5.29027990330709e-18	down
Seita.1G069500	37.0434	27.8165	58.8761	23.5575	18.8523	27.061	-1.23805	2.88188659115351e-11	1.39021215403248e-10	down
Seita.1G069700	37.0888	28.3857	29.1544	4.89819	4.0469	5.09858	-3.07157	3.47716644042774e-61	1.43492094154466e-59	down
Seita.1G069800	0.106477	0.089191	0	0.859445	1.23361	0.76783	2.64980090900217	1.08646019440991e-09	4.52352228860042e-09	up
Seita.1G070100	0	0	0	0.098631	0	0	4.42752231592853	0.0179909825639595	0.0305220531868192	up
Seita.1G070200	2.64262	1.26984	1.17383	17.4704	16.9039	14.935	2.84139575967415	2.31070754231946e-13	1.330821044186e-12	up
Seita.1G070400	8.55664	15.0377	10.7383	3.60872	6.01345	4.6618	-1.70756	7.28561900083197e-09	2.8019839728423e-08	down
Seita.1G070700	16.8945	15.5716	11.5489	4.22132	7.82814	8.08552	-1.57241	5.64078972608549e-08	1.98395544621176e-07	down
Seita.1G070800	0	0.028702	0	1.04543	2.97331	1.77541	7.32345769553607	3.52840466916813e-10	1.53699570665818e-09	up
Seita.1G071600	24.9659	20.7167	22.6516	90.6136	53.4151	96.8255	1.38781386301648	1.39389431254959e-09	5.74286098819393e-09	up
Seita.1G072300	3.00347	2.14298	2.43084	0	0	0	-9.95533	1.4237728439048e-16	1.04064107626992e-15	down
Seita.1G072400	0	0	0.021627	0	0.114808	0.098976	3.21185250717273	0.00587424650753434	0.0109054172274105	up
Seita.1G072700	5.17719	6.53218	6.27697	62.5924	79.4869	70.9084	3.16800382466783	6.13294183910394e-53	1.99759696992188e-51	up
Seita.1G072900	0.0354105	0	0.129614	0.252884	0.115874	0.342205	1.86099294145938	0.021640928425946	0.0360733712498982	up
Seita.1G073000	21.1674	18.0024	14.2612	0.238908	0.109302	0	-7.24905	1.37185727113232e-100	1.36110619109969e-98	down
Seita.1G073100	52.2464	44.1321	44.3461	9.10219	8.8051	9.98047	-2.72664	5.0826251778958e-72	2.70355075764918e-70	down
Seita.1G073300	1.25843	1.4336	1.80215	0.539369	0.308245	0.347418	-2.32855	9.60387585014967e-22	9.83913740063484e-21	down
Seita.1G073400	156.656	151.163	149.385	376.687	700.096	513.852	1.38455948455272	6.02225439701714e-07	1.90198279460597e-06	up
Seita.1G073500	63.9541	66.7966	44.293	137.002	210.716	204.094	1.19824101765537	2.92795674784443e-08	1.05868831542956e-07	up
Seita.1G073600	3.28675	4.13933	4.03769	0.941763	1.00212	1.10475	-2.28191	5.35152054243111e-28	7.46211041631038e-27	down
Seita.1G073800	66.0854	171.623	59.2353	9.13173	7.42965	9.82635	-3.97317	1.26626870677073e-31	2.04319101192262e-30	down
Seita.1G073900	21.5285	23.9933	21.1829	1.6528	2.20976	1.30318	-4.10463	2.13121587016225e-50	6.40486453611918e-49	down
Seita.1G074100	4.03512	2.93729	3.20449	11.7542	9.18614	10.0853	1.15844402476102	4.99146888515987e-10	2.14394086487393e-09	up
Seita.1G074200	0.072092	0.554217	0.084497	2.30179	3.21685	3.00026	3.07543959805466	6.28749414673544e-06	1.78018416040792e-05	up
Seita.1G074700	0.083594	0	0.021959	2.02405	1.94021	2.01289	5.18015612990786	2.78626125626324e-14	1.72356408775125e-13	up
Seita.1G075300	40.3026	30.4559	53.7555	10.1908	9.82269	13.7305	-2.29004	7.27031999982094e-16	5.06010654912911e-15	down
Seita.1G075400	0.374698	0.309336	0.301829	1.09537	1.1598	1.24801	1.4277548967952	0.000163586009369269	0.000387649102747758	up
Seita.1G075600	0.25234	0.020832	0.044905	1.72181	4.4372	2.21185	4.07911606820006	2.26572519888486e-09	9.14625960750244e-09	up
Seita.1G075800	4.24529	3.79339	4.28493	30.5366	34.3061	36.4084	2.61142263632945	1.09085202263768e-58	4.1866870701481e-57	up
Seita.1G076300	0	0	0	0.615994	0.313893	0.555108	2.83589809460621	0.000328489055061916	0.000745461535532268	up
Seita.1G076500	5.73426	1.95024	2.59695	20.2393	22.5632	21.2908	2.22765901021957	1.37070120662145e-10	6.19661481015697e-10	up
Seita.1G076900	0.083161	0.08061	0.096642	0.993295	0.882607	0.964397	3.03819605441663	2.24933167527232e-12	1.20034428652382e-11	up
Seita.1G077200	0.732622	1.15318	0.915444	16.1677	8.75728	19.2638	3.51593662789984	7.15916986432668e-35	1.29816211039531e-33	up
Seita.1G077700	0	0	0	0.943905	0.916535	1.8094	7.70189414733371	8.63935915982192e-08	2.98826344335094e-07	up
Seita.1G077900	0	0	0	0.213443	0	0	4.10968046726652	0.0192054812693868	0.0323802446782871	up
Seita.1G078100	0	0	0	1.75603	1.21939	0.832375	5.61787328212208	1.34506321850475e-05	3.65835751827982e-05	up
Seita.1G078200	15.8154	10.601	7.85944	0	0	0	-11.1339	5.65378329045319e-17	4.24094377167801e-16	down
Seita.1G078400	0	0	0	4.05921	3.34456	3.76614	9.57486867584184	7.77436340888594e-15	5.01195653956727e-14	up
Seita.1G078500	0	0.397707	0	1.77422	1.60122	0	2.47358425970614	0.0115986679395464	0.0204370004585029	up
Seita.1G078700	0.029136	0.079444	0.395778	1.92891	0.360369	0.258925	2.00955463207262	0.0223874581789471	0.0371958843461259	up
Seita.1G078800	33.3733	28.345	55.6705	122.814	154.812	146.319	1.44444960702889	1.34849108257183e-10	6.10113712795558e-10	up
Seita.1G079000	0.189146	7.05645	0.149282	0.809135	0.552301	0.992739	-2.19186	0.0191970239208815	0.0323679361385046	down
Seita.1G079500	0	0	0	14.228	34.7473	21.9749	6.15208843993651	4.71887790927047e-31	7.41738679907182e-30	up
Seita.1G079600	0	0	0	0	0	0	-4.38297	0.00371842920439843	0.00716317341709334	down
Seita.1G079700	1769.31	807.766	1843.31	5.3251	5.09707	9.60111	-8.20513	2.8965249462638e-156	7.3674428610468e-154	down
Seita.1G079800	0	0	0	0	0.035359	0.065246	5.20230431730486	0.000129392998656885	0.00031046108476297	up
Seita.1G080200	4.3395	2.70792	5.37082	14.3385	34.578	25.8927	2.21185533561145	5.01617578953795e-12	2.59614469876956e-11	up
Seita.1G080400	0	0	0	2.2192	4.73544	3.91848	7.86688342698323	2.41639027774126e-10	1.06873511825676e-09	up
Seita.1G080900	0	0	0	2.72454	1.10235	2.14695	4.27705049257611	8.26152616810847e-08	2.86111202695268e-07	up
Seita.1G081100	2.03933	10.1543	1.07868	2.04226	2.921	2.48867	-1.33685	0.023141005071532	0.0383590367258958	down
Seita.1G081300	0.21154	0.37166	0.140094	6.0932	5.14975	6.89555	4.15082345902101	1.14710081694293e-21	1.16835579749713e-20	up
Seita.1G081700	1.14227	1.70732	0.838114	0.556946	0.800262	0.999309	-1.15806	0.000173268869995647	0.000408725209814367	down
Seita.1G082000	33.2857	39.973	35.9489	3.07459	2.12863	3.48177	-4.76859	5.97075431624128e-128	9.33272262648686e-126	down
Seita.1G082100	0.094935	0.154328	0.147806	30.262	31.6891	54.2558	7.06335294005203	1.50324848403937e-45	3.98289671732363e-44	up
Seita.1G082300	0	0	0	0	0	0	4.75955642662844	0.00174724345388687	0.00355820107695616	up
Seita.1G082400	0	0	0	0.071481	0.033639	0.080761	2.34574348638272	0.0216819292494262	0.0361322714680568	up
Seita.1G082500	0.058276	0.325984	0.039092	0.072874	0.031158	0	-2.67187	0.0142221953855217	0.0246254597865902	down
Seita.1G082600	0.404816	0.151928	0.2575	0.771454	0.536198	1.12748	1.16090894246865	0.00881023312107134	0.0158552461886187	up
Seita.1G083200	0	0	0	1.14311	0.033003	0.395573	6.88177969977471	2.65250294243527e-05	6.95281804631783e-05	up
Seita.1G083300	0.024018	0.047615	0.131363	1.02479	0.953964	0.680356	3.02079830283866	0.00414379356104183	0.00791015897143954	up
Seita.1G083400	0	0	0.02168	0.948974	0.69143	0.99193	5.39697492466803	4.9309096331286e-06	1.41325466733564e-05	up
Seita.1G084700	0	0.114848	0	0	0	0	-6.16858	2.46007850585996e-06	7.26903965735092e-06	down
Seita.1G084800	1.5085	1.28161	1.69434	0	0	0	-9.25893	2.6279151152206e-12	1.39333782468746e-11	down
Seita.1G084900	0.326304	0.124862	0.250105	0.178813	0	0.149977	-1.66026	0.01399712564446	0.0242733096818114	down
Seita.1G085100	0	0	0	0.954336	0.233219	0.24299	4.78201840217188	1.66728918025133e-05	4.47993983258136e-05	up
Seita.1G085300	0.174095	0.143834	0.332113	6.08665	2.9283	3.3539	3.61874484731562	1.90383556011365e-10	8.49831128532542e-10	up
Seita.1G085400	0	0	0.008778	0.487508	0.709148	1.65957	5.78092973446954	5.53294264163477e-13	3.08871113667796e-12	up
Seita.1G085500	0	0.061622	0.056996	1.43666	1.1632	1.9151	4.82161391112722	6.34460440418566e-17	4.74133778377966e-16	up
Seita.1G085600	0	0	0	0.937364	0.613826	0.657252	8.90018812708269	3.7409239909879e-10	1.62425996809203e-09	up
Seita.1G085700	0.060805	0.069954	0.058203	0.88679	0.732342	1.1901	3.35402935622274	1.90753133516823e-08	7.03543622814024e-08	up
Seita.1G085800	0.077907	0	0.157673	1.23847	0.358324	0.358357	2.96701163405425	0.000277422754825714	0.000636021899153446	up
Seita.1G086000	67.8088	93.4723	55.9905	0	0	0	-11.4727	2.44669782143576e-50	7.34508136759131e-49	down
Seita.1G086700	0	0	0	2.85574	3.40969	1.69111	6.21703824397619	2.63306968321645e-11	1.27656656847536e-10	up
Seita.1G086800	0	0	0	0.167652	0	0	5.00440581492934	0.00311621073541991	0.00608687937491719	up
Seita.1G086900	0.122895	0	0	2.21925	0.542319	1.16282	3.40241534923938	7.97722838450152e-09	3.05453500711603e-08	up
Seita.1G087100	0.229294	0.208641	0.367061	0.913313	0.702343	1.51467	1.55217394414596	2.36810617254028e-06	7.00393685005332e-06	up
Seita.1G087400	5.04058	5.59557	6.17336	15.9881	17.9866	18.2991	1.20543157176612	4.27593740777863e-11	2.03428758259205e-10	up
Seita.1G087500	4.97119	6.22409	4.11547	20.209	25.5531	21.7457	1.72062092898578	1.87087499053995e-12	1.00374326673667e-11	up
Seita.1G087900	0.285474	0.34351	0	1.64645	1.5585	0.741327	2.26368292481727	2.28157468114692e-05	6.03252485388488e-05	up
Seita.1G088000	0	0	0	2.50904	0	1.11117	5.65058803590428	1.83095540247391e-09	7.4589838680573e-09	up
Seita.1G089200	29.5924	27.8168	30.1772	8.54344	9.64697	10.1866	-2.01691	7.37253975586868e-92	6.10284881152218e-90	down
Seita.1G089500	4.75124	10.6103	3.85214	0.004592	0.008189	0.012998	-10.6127	1.1831575930818e-16	8.69773155460738e-16	down
Seita.1G089800	0	0	0	0.048526	0.105279	0.182486	5.45518162194229	8.6303609915782e-05	0.000211870553815361	up
Seita.1G090300	0	0	0	1.64602	1.07248	0.872275	3.62084445820207	8.98641292530559e-05	0.000220070763446061	up
Seita.1G090400	0.038341	0	0	0.457284	0.348283	0.303359	4.39043934774269	0.00461188408270339	0.00873103083767224	up
Seita.1G090500	0.200118	0.201832	0.336432	0.798145	0.513884	0.702408	1.07694340745265	0.000175624932472108	0.000413759682185677	up
Seita.1G090700	19.6187	18.1073	15.5671	7.89443	12.1004	10.7223	-1.22833	4.61441676147272e-08	1.63778722021115e-07	down
Seita.1G090800	14.8701	10.7525	16.5932	7.46171	3.04538	9.09082	-1.54185	1.49472549806452e-07	5.04048749070112e-07	down
Seita.1G090900	1.08453	1.21187	1.71462	17.8975	7.99873	10.9823	2.73207061750558	9.90862647891187e-23	1.08083220371725e-21	up
Seita.1G091000	6.17999	6.2534	6.22711	1.59632	2.93639	2.40461	-1.92169	8.58486728207563e-15	5.50655666403471e-14	down
Seita.1G091100	8.54275	18.3816	7.07485	10.5087	6.23879	8.07999	-1.01755	0.0022837166930885	0.00457086410729831	down
Seita.1G091300	9.83936	4.87202	15.1784	1.56429	0.897804	1.40723	-3.27914	8.63800376980008e-16	5.98965817782495e-15	down
Seita.1G091600	8.88237	4.94008	11.2581	1.25781	1.14675	1.36422	-2.85212	1.55443038724489e-17	1.21281114904419e-16	down
Seita.1G091800	0.325797	0.206568	0.611303	3.44318	4.32228	4.11489	3.01561857133695	1.67253524774122e-41	3.88025403785667e-40	up
Seita.1G092000	0.987299	1.44665	0.855763	4.78597	3.57466	4.69797	1.52374830274771	1.25017530928913e-08	4.703961132141e-08	up
Seita.1G092200	0	0.031217	0.057695	0.285406	0.554701	0.319322	3.35771765372879	0.0195777316086233	0.0329661382208516	up
Seita.1G092900	0.049028	0.629892	0.099221	2.0892	1.31856	2.23423	2.32000884747127	0.00217548781673722	0.00436956020276315	up
Seita.1G093100	37.0803	38.1237	34.9695	25.997	21.833	23.7191	-1.05596	2.89704709411603e-18	2.35903610728383e-17	down
Seita.1G093200	1.86569	2.52246	0.949902	0.133103	0	0.03339	-5.59252	3.06299133884204e-16	2.18231308045484e-15	down
Seita.1G093300	5.28331	9.1811	5.74022	1.62969	2.16061	2.00077	-2.2623	8.99738066000555e-21	8.65970806626402e-20	down
Seita.1G093900	191.939	281.623	148.432	4.12817	3.95859	3.50476	-6.16419	5.58325484312698e-128	8.77606108178931e-126	down
Seita.1G094300	0.316991	0.279058	0.306036	7.23035	9.10395	10.9658	4.18770572762136	4.35811698727836e-40	9.63919013336452e-39	up
Seita.1G094400	0	0	0	0.744373	4.04439	3.43021	5.22139683122843	5.87909831035414e-06	1.67064078433271e-05	up
Seita.1G094500	19.3559	26.5323	18.6519	2.75057	5.05631	3.19269	-2.95863	1.15127491686382e-27	1.57977051981035e-26	down
Seita.1G095100	0	0.067812	0.334459	4.74719	6.38055	6.65408	4.99828083948155	3.14247496770296e-16	2.23723427789723e-15	up
Seita.1G095200	0	0	0	0.235779	0	0	2.51209900873672	0.028567185706289	0.046475246474954	up
Seita.1G095500	1.19462	0.652122	1.40823	4.19986	3.28785	3.91142	1.38674512246652	1.07821905523598e-07	3.69201945250858e-07	up
Seita.1G096800	1.52446	1.52413	4.91602	9.51558	6.06919	6.47224	1.18421570616937	0.00538521701423882	0.0100710505207799	up
Seita.1G096900	1.0754	1.1315	2.81849	5.89355	4.26487	6.83779	1.33511556724437	0.000993841787168748	0.00210561103764913	up
Seita.1G097600	0	0	0	0.142262	1.1371	0	6.2821202055282	0.0072803293435768	0.0133047899871937	up
Seita.1G097800	2.49159	1.27083	7.00667	11.5175	9.29062	12.8429	1.26087522003757	0.00220453650046389	0.00442472932184211	up
Seita.1G098100	0	0	0.030652	1.05843	0.131917	0.486017	4.51716526923358	2.18196157844303e-06	6.47392396641119e-06	up
Seita.1G098200	0	0	0	1.05651	0.179615	0.360789	7.87397491914488	1.21679995394812e-06	3.7179038889936e-06	up
Seita.1G098500	0	0	0	0.235715	0	0	5.63473180032046	0.00867309432620048	0.0156315708678667	up
Seita.1G098800	3.9338	3.75217	5.12983	1.45121	0.429455	0.529343	-2.81212	1.86269173670496e-09	7.58164854542741e-09	down
Seita.1G099100	0	0	0	0.091555	0	0.125657	2.38550651407821	0.0243814889039097	0.040248373239866	up
Seita.1G099400	30.6581	49.1986	25.7203	1.13679	0.92005	1.26807	-5.43611	6.67996494715869e-57	2.44312077459546e-55	down
Seita.1G099500	0.462898	0.449999	0.475832	0.074427	0.039544	0.053987	-3.31376	1.91722234982111e-08	7.06931525113929e-08	down
Seita.1G100000	29.8962	79.591	26.2115	1.1841	0.892612	0.562039	-6.10016	3.94924470406135e-40	8.75561945918642e-39	down
Seita.1G100100	43.1679	92.9033	35.7032	1.5866	1.2023	1.73612	-5.57359	4.18477123448254e-46	1.12474269327173e-44	down
Seita.1G101000	31.4154	76.7297	21.9574	8.53083	9.3621	8.48658	-2.76719	4.86607708746525e-14	2.95588299674751e-13	down
Seita.1G101200	47.1797	34.7692	41.0556	7.47339	7.27881	7.24649	-2.84412	5.60056439674587e-14	3.38733660303832e-13	down
Seita.1G101300	18.1289	23.3013	27.1343	11.8302	15.5717	18.1013	-1.01263	1.44439550310482e-06	4.37083514832033e-06	down
Seita.1G101500	33.5089	30.0448	48.3049	14.2344	11.1761	15.2055	-1.86795	2.09294211587484e-22	2.23932800994502e-21	down
Seita.1G101700	11.4755	13.8101	14.6194	8.77716	7.20363	9.09811	-1.08898	9.09667997229666e-13	4.99553745028634e-12	down
Seita.1G101900	0.167921	1.37336	0.502254	14.266	9.83798	4.2205	3.22490191066633	8.03545641233861e-07	2.50639949789099e-06	up
Seita.1G102100	177.962	162.212	295.144	197.582	108.435	98.636	-1.07997	0.0023554393441351	0.00470364980440767	down
Seita.1G102500	57.0813	174.954	38.2462	12.2873	17.5337	15.6604	-3.05758	6.0806538747393e-13	3.3843368760957e-12	down
Seita.1G103200	195.599	431.224	107.302	60.0186	57.8849	62.6639	-2.50269	6.1767607390442e-11	2.89237805385302e-10	down
Seita.1G103300	34.276	51.8093	24.2159	1.64582	1.86328	1.9246	-4.82837	4.35725117866587e-66	2.02175009498992e-64	down
Seita.1G103500	98.8296	93.2685	101.361	56.696	63.8768	66.7507	-1.06668	7.25802556555445e-17	5.41381757661018e-16	down
Seita.1G103600	0	0	0	8.27118	6.08339	9.29437	7.98691629899704	4.13126705527668e-36	7.92246202464607e-35	up
Seita.1G103700	2.04441	0.629008	1.49443	57.2175	53.557	53.0859	4.9129462876548	8.76082347775171e-37	1.7298453075795e-35	up
Seita.1G103900	0.02867	0	0	0.130794	0.156912	0.396732	3.49691404905542	0.00246122298767483	0.00489671890579208	up
Seita.1G105100	0.319862	0.249276	0.566281	2.18974	1.28637	2.01703	1.80706251172472	1.22771237374596e-09	5.08815945860439e-09	up
Seita.1G105900	0	0	0	0.267549	0.146538	0	5.78546175160967	5.13849559989292e-05	0.000129990929827671	up
Seita.1G106100	67.6737	72.187	67.8095	25.4513	29.6798	27.9445	-1.74591	3.65009782548629e-31	5.77963141252298e-30	down
Seita.1G106500	0	0	0.033775	1.19559	0.156265	0	6.76989495929631	7.77365897727943e-05	0.000192188039697182	up
Seita.1G106800	13.2731	13.5704	15.6111	7.23273	6.62691	7.56798	-1.3927	1.66537954867291e-22	1.79145153373008e-21	down
Seita.1G106900	10.2617	9.36412	9.22752	1.68089	2.60925	2.37783	-2.57615	8.1564757318451e-33	1.38141667373665e-31	down
Seita.1G107100	0.085938	0.186281	0.304615	1.80933	1.62677	1.87389	2.74010628873105	3.82905427479377e-12	2.00211380217632e-11	up
Seita.1G107200	24.8582	38.6654	12.3471	11.1906	7.25365	4.82111	-2.26606	2.74466990132092e-08	9.95761400013721e-08	down
Seita.1G107400	24.1399	61.4645	22.3709	0.079641	0.072222	0	-9.84108	1.19157066174687e-49	3.52048105016006e-48	down
Seita.1G107700	21.764	20.1435	25.7713	1.88083	2.04586	1.71711	-3.97283	2.59825399032195e-212	1.51451142490037e-209	down
Seita.1G108000	22.5021	29.5779	25.1452	5.96357	3.19292	6.25777	-2.74387	4.68137096939066e-31	7.3667085687616e-30	down
Seita.1G108400	0	0	0	0.158827	0	0	4.32643274665866	0.00557890549574141	0.0104068402470397	up
Seita.1G108500	0.391059	0.626522	0.288147	0	0	0	-7.84925	7.12825903286364e-10	3.01727018881228e-09	down
Seita.1G108600	0.350259	1.74753	0	0	0	0	-9.027	5.04051761584947e-05	0.000127616181679352	down
Seita.1G109000	13.4054	18.4265	17.607	3.72001	1.81151	3.43468	-2.91343	2.07968539644355e-34	3.72757960967932e-33	down
Seita.1G109200	0.257167	0	0.369362	0.661954	0.706415	1.4519	1.66490596617448	0.000789005791616866	0.0016974935790904	up
Seita.1G109300	603.432	571.183	556.123	241.197	229.623	236.367	-1.6751	1.75426460657903e-19	1.55275448995491e-18	down
Seita.1G109500	22.7957	27.368	24.6763	78.7917	68.091	87.2279	1.20280461939143	1.36435192708057e-16	9.98253205224563e-16	up
Seita.1G109600	29.5003	40.2354	27.602	10.121	9.56818	11.7714	-2.09743	2.31134168611714e-36	4.48778827452265e-35	down
Seita.1G109900	34.6439	30.9819	35.7233	18.392	13.4469	13.114	-1.58013	7.79957977941449e-11	3.61837908552873e-10	down
Seita.1G110500	0.988048	0.553016	1.31833	19.9264	26.8827	63.366	4.9087112795955	1.87872808755342e-33	3.25479462301283e-32	up
Seita.1G110600	1.54444	2.51204	1.65349	0	0	0	-3.58719	2.64394153996789e-15	1.76298475564255e-14	down
Seita.1G110700	4.55091	8.10509	3.60942	0.822823	0.748174	1.53682	-2.97487	2.76784879704503e-19	2.42232222372608e-18	down
Seita.1G110900	0.1397	0.207532	0.494261	1.54168	1.34551	1.98077	1.97464817986538	3.00279193884959e-12	1.5851908614542e-11	up
Seita.1G111000	0	0.153043	0.242381	0.854837	0.658568	0.658735	2.00440938561341	0.000216787813509613	0.000504491910021247	up
Seita.1G111100	0	0	0.062758	0.410792	0.281523	0.50892	3.11512	6.13921584101201e-07	1.93782852003244e-06	up
Seita.1G111200	0.298931	0.298459	0.667337	2.90609	1.47665	1.52819	1.89234505907997	1.54094944356308e-07	5.18948296599079e-07	up
Seita.1G111300	0.159037	0	0.141742	1.36935	3.87926	2.65714	3.78781648966204	2.80055230209091e-08	1.01498255000261e-07	up
Seita.1G112700	2.87809	1.42156	2.44497	0.713573	2.00086	1.2448	-1.22091	0.00298719314584921	0.00585202891945912	down
Seita.1G112800	0.042204	0	0.27128	19.1973	8.96197	15.0762	6.09000572410188	6.00551046263226e-24	6.94331310884248e-23	up
Seita.1G112900	15.4636	31.6644	9.57318	0.24858	0.319603	0.486878	-6.53085	4.11788874902124e-39	8.74160920401102e-38	down
Seita.1G113300	5.65997	6.78069	5.86732	0.62167	1.23863	1.0112	-3.22461	3.94876676037402e-31	6.24195170556524e-30	down
Seita.1G113400	0	0.501958	0.274164	0.971463	2.32569	1.66316	1.82989869501548	0.000867762067079673	0.00185605954245258	up
Seita.1G113900	1.68926	2.60128	1.57857	0	0	0	-9.17451	7.43163448669724e-18	5.90541611199381e-17	down
Seita.1G114700	0	0	0	1.11636	0.591856	0.827822	7.10607907879674	2.53367148623687e-20	2.36456285902006e-19	up
Seita.1G114900	0	0	0	1.44196	0.381939	0.975291	8.33814956326017	5.99683839162564e-10	2.55459106819875e-09	up
Seita.1G115200	2.74856	1.29379	2.31351	3.35627	8.51166	4.99185	1.02430246789626	0.00763616173798717	0.0139114578244005	up
Seita.1G115600	0	0	0	2.39829	1.25634	2.45091	5.30583914711928	3.14884973802967e-08	1.13489201108247e-07	up
Seita.1G115700	0	0	0	7.36218	1.15758	9.25942	6.25095429005299	0.00012714553583109	0.000305461527307065	up
Seita.1G115800	0	0.032174	0.029938	8.80394	1.50961	7.78137	5.77403800540462	2.79912146105793e-10	1.23081281406475e-09	up
Seita.1G116000	0.014037	0	0	6.50324	1.00197	8.4854	7.0451133414737	1.28666448609963e-06	3.91981551138737e-06	up
Seita.1G116100	0.041527	0.007697	0.031181	5.33431	1.14804	6.60032	6.52795192935754	8.74415733850083e-11	4.03717455732532e-10	up
Seita.1G116400	1.27567	2.77961	3.51048	13.1745	6.75749	12.4234	1.67229229984314	2.04379187224153e-07	6.80996222382347e-07	up
Seita.1G116500	0.030215	0.047239	0	1.35098	0.481411	2.00519	4.95749477718634	1.35151633767404e-09	5.57729728787344e-09	up
Seita.1G116600	3.75024	3.91652	1.36876	0.238775	0.340778	0.380327	-3.78064	1.20370565635397e-20	1.14826050320926e-19	down
Seita.1G117000	0	0	0.106751	4.12835	3.41456	6.1812	5.38782088260763	2.89166820838097e-27	3.88597429405817e-26	up
Seita.1G117200	0.79758	1.51376	0.739721	0.00431	0.040786	0.092117	-4.7465	3.48758996857479e-11	1.6717368465094e-10	down
Seita.1G117300	22.9834	34.0222	24.4811	3.45365	3.40075	4.34902	-3.29958	9.60683705155384e-58	3.58386258487233e-56	down
Seita.1G117400	0.536566	0.200297	0.73128	0	0	0.091179	-3.54483	0.000138527852074952	0.000331072928436413	down
Seita.1G118300	46.2199	94.7264	21.4109	0.975835	1.71334	0.7529	-6.04176	3.17445106884667e-32	5.26172787057234e-31	down
Seita.1G118500	44.5548	47.8325	38.4001	21.9332	21.8058	20.5621	-1.44734	5.72351816811426e-19	4.90619837088446e-18	down
Seita.1G118600	0.099819	0.137117	0.142189	1.18896	0.817478	1.42738	2.78323776254005	5.55207426734535e-21	5.42772487512423e-20	up
Seita.1G119400	186.588	157.341	174.208	349.522	751.379	549.79	1.21840762557513	3.3033416799513e-07	1.07420033546441e-06	up
Seita.1G119500	0.858959	1.69094	3.34943	0.926648	0.558459	0.679447	-1.77635	0.000352862554529392	0.000798700866691842	down
Seita.1G119600	1.31266	2.49838	1.23341	0.710844	0.350783	0.318991	-2.16267	1.9082866001445e-07	6.3757071304768e-07	down
Seita.1G119700	2.86448	1.79191	1.76341	26.5224	15.9309	9.84745	2.5635508726516	6.25014247293097e-13	3.47590411946205e-12	up
Seita.1G119900	0.130506	0.154037	0.186443	0.600943	0.303738	0.485906	1.11924785929514	0.00480088927307769	0.00906676213104561	up
Seita.1G120000	0.215117	0.765396	0.211285	1.86278	0.550491	1.61445	1.24956356231149	0.0166419040679	0.028422227763408	up
Seita.1G120100	2.51254	2.23569	2.56393	6.43955	4.87148	10.2203	1.06793541736248	2.86628222030638e-06	8.40361628858349e-06	up
Seita.1G120500	0	0.091743	0	0.619474	0.484181	0.346305	2.28210218306968	9.53119999153638e-06	2.64006974124538e-05	up
Seita.1G120800	0	0	0	0.4778	0	0.553711	7.2537910023719	1.8741349721965e-07	6.26480554206523e-07	up
Seita.1G121500	0	0.122289	0	0	0	0	4.08301324278076	0.000753321806869591	0.00162544851040366	up
Seita.1G121700	0	0	0	0	0	0	-1.81053	0.00922845257287756	0.0165504053930223	down
Seita.1G121900	1.08649	3.28853	1.30974	0.282979	0.286302	0.327612	-3.09182	7.05559964974192e-13	3.90830771332665e-12	down
Seita.1G122400	0.608262	0.496217	0.506555	6.33203	2.87803	4.6788	2.61336418650499	1.65283571408943e-14	1.03804018955125e-13	up
Seita.1G122900	233.619	198.636	147.962	2.31897	3.95035	3.3704	-6.29771	1.17600889521406e-115	1.50933728803643e-113	down
Seita.1G123400	0	0	0	0.618046	1.08676	0.455501	2.79728247605063	7.03498896686396e-05	0.000174869678077143	up
Seita.1G123500	0.58401	0.659491	1.14748	8.72195	17.1415	19.0762	3.89852217004198	5.21573315779102e-25	6.34758582087146e-24	up
Seita.1G123700	41.4953	36.5641	31.2303	15.9859	18.3316	18.5253	-1.488	5.19125409598011e-21	5.08386763568174e-20	down
Seita.1G123800	20.5451	22.9779	22.6272	9.3942	9.58916	9.27089	-1.65939	4.68967486536541e-40	1.03643296254391e-38	down
Seita.1G123900	2.20518	3.20712	3.28955	13.6247	8.5511	9.70396	1.45893330550708	0.000275538637416257	0.000632064895980114	up
Seita.1G124300	1.66065	3.47384	2.73076	20.5044	7.42975	14.1512	1.99719832036212	8.67552635737883e-05	0.000212895087227705	up
Seita.1G124400	0	0	0	1.79816	1.8244	4.41209	8.13519008727264	3.5953731326393e-10	1.5642193263585e-09	up
Seita.1G124500	0	0	0	0.875936	0.463781	1.23784	7.77597928691452	1.05973250430525e-08	4.01329936897083e-08	up
Seita.1G124600	0	0	0	2.07469	0.205546	0.610394	7.43643967979577	4.50094197277321e-05	0.000114754743444707	up
Seita.1G124800	0	0	0	0.392123	0.844828	0.912695	7.76526979952749	4.69748919977497e-07	1.50189750109135e-06	up
Seita.1G124900	0	0	0	1.16759	0.365119	0	4.51971790289808	2.27097321707638e-06	6.73159864822334e-06	up
Seita.1G125200	15.0398	17.6033	17.3156	4.35475	1.41223	4.03051	-2.77906	4.42090887419189e-17	3.34575627241047e-16	down
Seita.1G125500	0	0.064937	0.784884	2.52498	5.71853	1.7878	3.03866589902873	1.14408470228685e-05	3.1373464554821e-05	up
Seita.1G125700	0	0	0.551968	10.3502	0.890269	19.5499	5.56685029712065	0.00219771288299583	0.00441135007915492	up
Seita.1G125900	47.2398	105.04	30.4362	0	0	0	-10.1783	4.53085922464693e-63	1.9472950882703e-61	down
Seita.1G126100	5.93297	7.89843	6.08599	0	0	0	-8.87331	3.64348756127426e-12	1.90829536647122e-11	down
Seita.1G126200	0.422086	0.384879	0.695859	0.430061	0.078096	0.289474	-1.39319	0.0274112386042347	0.0447560133583031	down
Seita.1G126400	8.08691	11.9318	12.1432	6.61665	4.00889	4.62592	-1.51497	5.70669912855014e-11	2.67988813222062e-10	down
Seita.1G126800	5.96291	5.20722	11.8368	5.7926	3.73505	4.07213	-1.14634	9.08754694607463e-07	2.81885228386056e-06	down
Seita.1G126900	44.5611	24.3552	28.8502	14.8205	10.9958	7.97488	-1.91686	2.76537504370383e-11	1.337466350005e-10	down
Seita.1G127100	0.064878	0.135437	0.157817	0.488953	0.514608	0.495025	1.61376303391659	0.0122476205654463	0.0214884414498414	up
Seita.1G127200	42.0926	103.976	42.7958	5.72015	4.02652	5.21751	-4.09801	1.01335681329227e-33	1.78206852791353e-32	down
Seita.1G127300	7.6477	15.245	10.1299	0.843083	0.352203	0.495658	-4.7337	8.8167932525235e-39	1.85617049219229e-37	down
Seita.1G127500	0	0	0	0	0	0.516641	3.00360555308082	1.32290517929678e-07	4.48866893179053e-07	up
Seita.1G127600	0	0	0	0.175243	0	0.348893	6.50334180493121	4.34185897263979e-05	0.000110890800726142	up
Seita.1G127800	2.65028	1.67122	2.29015	12.8436	22.7121	18.4838	2.61091756016988	1.56992668894149e-19	1.39532969599409e-18	up
Seita.1G127900	2.7208	1.85976	4.11575	0.189083	0.221729	0.459312	-3.68693	8.15015176321464e-21	7.8740710007936e-20	down
Seita.1G128500	1.15788	0.662694	1.53868	7.10419	10.9705	9.67333	2.64317550049805	1.8683898815105e-18	1.54023808175552e-17	up
Seita.1G128700	0.061932	0.033852	0.048542	0.397082	0.210088	0.70039	2.96375955425665	1.99835597142371e-06	5.95505397001427e-06	up
Seita.1G129500	41.2168	40.4047	36.3233	1.33269	1.65832	1.58001	-5.15103	9.81745779180611e-164	2.74682651556943e-161	down
Seita.1G130200	6.55282	8.80332	7.80932	3.71666	3.75097	4.27521	-1.3972	5.77826756084717e-16	4.0457995016252e-15	down
Seita.1G130300	1.18013	1.04346	1.2117	153.937	156.437	133.046	6.60521853267078	9.39037145154001e-240	8.75777342808793e-237	up
Seita.1G130600	0.591466	0.507591	0.489853	3.81102	3.58566	4.18247	2.39805142063884	5.14157330754573e-16	3.61084537077866e-15	up
Seita.1G131000	0	0	0	0.17645	0.767538	0.937989	6.96582048320166	3.58589030758201e-06	1.04184449549156e-05	up
Seita.1G131500	0	0.049566	0.109332	1.8952	1.0742	1.44077	4.14675290472154	1.10769098664792e-18	9.30134637317593e-18	up
Seita.1G131700	0	0	0	0.713488	0.533093	1.09618	8.00324609418568	3.74946173754006e-09	1.48655505107884e-08	up
Seita.1G131800	0	0	0	0	1.21587	1.20943	5.18769841748033	0.000679748952548644	0.00147603383339996	up
Seita.1G131900	0	0	0	0.140354	0	0.619419	6.50741042548886	0.000107325023152648	0.000260415126423375	up
Seita.1G132100	69.4064	59.7319	56.8201	26.5008	32.4316	31.4328	-1.47389	7.36494712103436e-18	5.8540868039608e-17	down
Seita.1G132600	1.31797	2.3745	1.44905	0	0.031476	0	-7.32613	1.51673142830876e-20	1.43658187652846e-19	down
Seita.1G132800	0	0.340151	0	14.8976	19.1299	17.0738	6.07853513411162	8.34286783773039e-21	8.05469631579913e-20	up
Seita.1G133000	11.0318	14.8129	3.64781	4.42775	6.77626	6.24131	-1.25217	0.0114181321916768	0.0201442663844458	down
Seita.1G133100	0.017752	0.031828	0.011449	0.259675	0.100213	0.205108	3.26864501007133	8.25093168716205e-05	0.000203322897371065	up
Seita.1G133200	11.0823	16.1867	13.616	70.9011	72.1494	71.6228	1.97637574003261	6.44073015707217e-29	9.28892727137744e-28	up
Seita.1G133500	9.91534	8.54065	19.7276	5.76672	4.03772	9.0584	-1.43258	0.00026181341742433	0.000602358161838281	down
Seita.1G134200	7.954	9.54916	6.44363	5.18463	5.23933	4.00086	-1.12286	5.08150568142738e-07	1.61838870188568e-06	down
Seita.1G134400	0.525636	0.185883	0.406846	0.009898	0	0	-6.23345	1.39858828623065e-08	5.24194262028764e-08	down
Seita.1G134500	20.979	32.9078	25.8986	15.437	19.171	15.3973	-1.07912	1.58756034232941e-08	5.91141213974377e-08	down
Seita.1G134600	0	0	0	0.829151	0.909015	0.98529	6.68481794892595	6.88798607746401e-09	2.65380008897501e-08	up
Seita.1G134700	25.2815	15.9986	13.0791	9.63333	4.59618	4.06348	-1.99418	6.27628074922161e-08	2.20110377390914e-07	down
Seita.1G134800	0	0	0	0.788882	0	0.070289	6.12968178430604	0.000202155714885835	0.000472129778530114	up
Seita.1G135200	0	0	0	0.780703	0.459018	0.679694	1.70700633050674	0.000263748470234017	0.000606610641075016	up
Seita.1G135700	4.46519	9.20493	6.98013	64.3926	30.9542	35.93	2.21577181163904	0.0004602941590743	0.00102340831824061	up
Seita.1G136300	42.7668	25.6996	44.633	7.89935	7.8114	7.03232	-2.67535	1.03478053012116e-55	3.65557126922473e-54	down
Seita.1G136500	21.1002	60.4983	9.37039	0.916232	1.76726	0.836571	-5.18691	4.17307437044837e-25	5.10084962039209e-24	down
Seita.1G136600	0.111745	0.304401	0.22838	4.99143	3.28563	3.60892	3.66555470072708	1.53620359034731e-10	6.91909855993679e-10	up
Seita.1G136700	9.02452	1.13853	6.12099	9.68531	36.8186	24.3729	1.71545849269768	0.00809162882264728	0.0146657823948208	up
Seita.1G136800	1.5192	2.96785	1.08557	0.525541	0.265604	0	-3.40475	3.14364085962054e-06	9.18120329972058e-06	down
Seita.1G137500	2.68095	6.31224	3.30302	148.638	89.39	64.8216	4.16077311732707	4.17885656447307e-25	5.10568680425293e-24	up
Seita.1G137600	0.150747	0.222901	0	2.08426	1.371	2.02384	2.88444691042535	7.15945173978717e-05	0.000177756944030087	up
Seita.1G138200	0	0	0.025966	0.298527	0.158897	0.097709	3.77003038512019	0.00190710333113917	0.00386154610666832	up
Seita.1G138600	3.8978	4.92096	5.31125	2.66269	3.16713	2.96425	-1.11083	7.02270790413268e-12	3.58751770037846e-11	down
Seita.1G139100	31.7944	42.8445	38.7178	1.49265	1.34326	1.22894	-5.20678	2.87755091776975e-137	5.55248256057103e-135	down
Seita.1G139400	0.838772	0.318289	3.96007	0.12355	0.379663	0.672294	-2.46554	0.00487236303593258	0.00919119777389142	down
Seita.1G140000	0.261801	6.86062	0.762534	15.2823	27.223	14.7542	2.35324702525247	0.00429877826640152	0.00818646318511082	up
Seita.1G141700	2.22957	3.10041	2.71172	12.6794	9.32803	10.8871	1.60517584520897	4.66080191001702e-25	5.68211662920985e-24	up
Seita.1G141900	28.0017	20.1189	40.9284	100.148	90.3493	84.0656	1.22824245352301	6.68904359278711e-08	2.33999772467154e-07	up
Seita.1G142000	0.179286	0	0	0.854919	0.61104	0.396767	2.18708473275009	0.0190426387807613	0.0321308642170378	up
Seita.1G142300	0	0	0.035732	0	0.482724	0.212868	3.79909426818527	0.00156752376459975	0.0032197888518181	up
Seita.1G142400	0.320582	0.411997	1.01175	4.17635	5.66541	3.88194	2.59383587882355	1.63134816438852e-18	1.35119864687467e-17	up
Seita.1G143800	30.6305	58.5309	33.1779	3.44917	4.61057	4.03445	-3.7334	4.26440961160154e-48	1.20640967161779e-46	down
Seita.1G144500	0.841919	0.416568	0.585229	3.00446	3.4156	3.3162	1.99480310303601	1.53835720287165e-07	5.18137669184373e-07	up
Seita.1G144600	0	0	0	0	0	0	-4.24828	0.00134170172931632	0.00278627422879399	down
Seita.1G144900	9.77624	16.0813	20.058	8.36046	6.8418	7.80475	-1.36502	2.38846026216757e-11	1.16301304690544e-10	down
Seita.1G145000	3.21853	6.31454	8.76869	3.40301	1.87642	2.64039	-1.67973	9.86122149371712e-08	3.3903553228399e-07	down
Seita.1G145200	0.086072	0.975126	0.214857	11.3437	11.6896	9.41103	4.16560566538211	7.98324785034476e-12	4.05967451117405e-11	up
Seita.1G146100	0.222315	0.025684	0.406349	3.33767	3.26816	2.93251	3.46876123113775	3.15966890854433e-17	2.4134418889479e-16	up
Seita.1G146900	0.957942	1.10458	0.386468	0.984723	0.274579	0.29666	-1.28369	0.0261513405360301	0.0429193076523689	down
Seita.1G147000	6.37477	6.42137	6.74127	4.64493	3.74069	4.59864	-1.03397	1.80116438027577e-07	6.02952598656806e-07	down
Seita.1G147400	0	0	0	6.48534	0.860222	2.96157	7.24132201391482	5.01800092867532e-12	2.59660898804155e-11	up
Seita.1G147700	106.159	51.2168	153.535	411.899	353.828	257.877	1.34996622132582	2.66142864773756e-06	7.83420432772741e-06	up
Seita.1G147900	2.75458	2.6148	2.85861	23.5222	36.9896	35.1633	3.0984082308895	4.90138015164622e-42	1.16216707849923e-40	up
Seita.1G148000	10.7575	20.6709	8.88317	9.65819	2.2046	3.2211	-1.92148	1.77471960954275e-05	4.75211790175104e-05	down
Seita.1G148300	0	0.0774296	0	1.18166	0.41567	0.669326	4.43526263301264	6.56933469016601e-07	2.06636779422321e-06	up
Seita.1G148700	0	0	0	0.105455	0.058699	0.246538	4.27168	0.0122620594144537	0.021509727922069	up
Seita.1G148900	0	0	0	0.419953	0.226676	0.194784	5.99797009651917	3.16651565707373e-06	9.24608031405405e-06	up
Seita.1G149200	0.014311	0.040104	0.105465	21.4804	23.8801	31.7409	8.84507474533018	8.52146683031651e-53	2.76591787059659e-51	up
Seita.1G149300	9.47488	12.6119	5.48104	2.55575	1.65265	2.39774	-2.55179	6.46587662503977e-18	5.15850476452773e-17	down
Seita.1G149900	0	0	0	2.50752	1.87655	3.60549	8.65410908194737	1.65175088506483e-11	8.16075190062317e-11	up
Seita.1G150500	0.151101	0	0.451459	2.45993	1.783	2.78425	2.92959130597115	2.79775625813838e-18	2.28216974771002e-17	up
Seita.1G150700	0.341765	0.249185	0.178993	4.30396	2.69459	3.70679	3.27448243609075	7.44903749441918e-20	6.76238222116659e-19	up
Seita.1G151200	0	0	0	0	0	0	3.79465120073399	0.0250507124884598	0.041243608609781	up
Seita.1G151700	0	0	0	0	0	0	4.61124328151154	3.29101505987443e-05	8.52295962933533e-05	up
Seita.1G151900	0	0	0.233708	1.31045	0.095916	1.11826	2.93230993249652	0.000493151390393401	0.00109281504449683	up
Seita.1G152000	0	0	0	1.21368	0.109107	1.23763	4.14977550753293	0.000970653338037121	0.00205960183110425	up
Seita.1G152100	0	0	0	0.31794	0.309711	0	5.68438126894028	5.88431360452532e-05	0.000147815775131095	up
Seita.1G152200	0	0	0	1.59582	1.57114	1.55867	8.36472115354586	2.10996991861547e-10	9.38252516734618e-10	up
Seita.1G152300	0	0	0	0.708453	0.55686	1.14826	7.2853231323025	3.51417896734348e-07	1.13879098132156e-06	up
Seita.1G153100	1.26928	0.840626	1.71094	0	0	0	-5.10859	8.7308945342117e-23	9.54598273437706e-22	down
Seita.1G153600	0.042965	0	0	0	2.12778	1.41651	1.93481266904428	0.00584427459043512	0.0108555373276097	up
Seita.1G153800	2.22691	3.34712	3.69292	8.04094	10.8545	9.27844	1.17339829265976	4.11812901558734e-07	1.32457656937928e-06	up
Seita.1G154400	1.8828	4.35811	2.07089	0.657118	0.400848	0.641985	-2.61959	1.93104913329755e-12	1.03463852356438e-11	down
Seita.1G154700	0.520968	1.28328	0.81893	0.332499	0.353182	0	-2.31918	0.000111014317640513	0.000268691141285807	down
Seita.1G154900	6.86293	8.57082	3.99028	0.321632	0.43141	0.817245	-4.14074	5.42628001433027e-30	8.18446838387853e-29	down
Seita.1G155500	0	0	0	0.058109	0	0	2.77492905190809	0.0286316635461895	0.0465638987653357	up
Seita.1G156100	12.4378	8.87075	14.0485	4.69334	5.91801	6.56054	-1.41145	7.26340682307501e-15	4.69988111708639e-14	down
Seita.1G156200	26.6317	65.123	21.2477	102.148	332.313	241.326	2.07083732000828	4.46063466594539e-05	0.000113789293689356	up
Seita.1G156600	13.9618	25.4348	21.3594	3.23008	4.56078	4.35097	-2.74628	3.46375859219004e-34	6.16099819776765e-33	down
Seita.1G156700	26.7901	24.1271	28.0747	96.6884	162.019	111.833	1.81617079573793	6.26763555654739e-13	3.48424747142141e-12	up
Seita.1G156900	5.94394	8.65974	8.61684	1.62278	1.43172	1.65796	-2.67108	1.34172924292337e-22	1.45223375194402e-21	down
Seita.1G157400	0	0	0	3.39836	0.853289	2.26979	9.22460655793503	4.27332743796764e-13	2.41298543666794e-12	up
Seita.1G157500	0	0	0	1.33698	1.35036	1.47611	6.39903855722838	1.23739243728622e-09	5.12675892237986e-09	up
Seita.1G157600	0.028433	0.087154	0.058907	42.5632	15.653	20.9002	8.39016244366149	1.80876162556822e-41	4.18242491915482e-40	up
Seita.1G158500	2.27044	3.09811	1.95293	0.278474	0.18512	0.192808	-4.08323	6.29838867579665e-40	1.38539793050405e-38	down
Seita.1G158600	585.68	334.294	547.128	143.283	198.104	168.756	-1.92786	6.42013793914811e-29	9.26400409486462e-28	down
Seita.1G158700	21.4257	9.73272	38.3905	3.34089	2.26258	4.05073	-3.22238	6.60805669726824e-23	7.27042148379348e-22	down
Seita.1G159400	2.21766	0.672328	3.28542	0.493403	0.159898	0	-3.31874	6.58536836867521e-10	2.79550935498655e-09	down
Seita.1G159500	2.9179	3.3282	3.01846	2.28189	1.72167	1.92297	-1.08474	1.29792206769442e-13	7.65484012057803e-13	down
Seita.1G160200	2.94866	3.27847	3.30152	0.444203	0.659924	0.470637	-3.01105	1.00178978015818e-16	7.38579084559833e-16	down
Seita.1G160800	44.2758	36.3246	74.3025	285.725	526.291	399.411	2.58795047760012	4.93374227955638e-16	3.47186054425825e-15	up
Seita.1G161600	1.07516	0.901351	0.488806	0.106455	0.041741	0.108629	-3.6793	4.4534949569431e-13	2.51066563369556e-12	down
Seita.1G161700	0	0	0	0.469785	0.04811	0	3.88820589532198	0.00232606035638868	0.00464896369107785	up
Seita.1G162200	0	0	0	0	0	0	1.81472080563013	0.0207547545526103	0.0347348533094559	up
Seita.1G162400	0	0	0	1.28726	0.444507	1.02139	2.97356564465844	1.49960684875698e-05	4.05582407166472e-05	up
Seita.1G162600	0	0	0.857742	6.06754	1.65696	2.46873	3.14572914606685	0.00289775569789227	0.00568916614071489	up
Seita.1G162700	0	0	0.572723	3.01481	2.03446	3.05328	3.65147687586445	0.00057604714902023	0.00126389767741821	up
Seita.1G162900	0	0	0	0.698871	0.181286	1.08978	8.28970689019946	3.87719742272128e-09	1.53437208897197e-08	up
Seita.1G163000	0	0.037536	0	2.63135	0.505951	0.793279	5.08690908844077	3.42829199359897e-10	1.4959479365082e-09	up
Seita.1G163800	0	0	0	0.569513	0.628732	0.564468	4.33800741942092	2.35326249447607e-10	1.04196757925219e-09	up
Seita.1G164000	0.042408	0.036915	0.0717288	0.803337	0.497135	0.6183	3.20787811556108	2.10358825882631e-06	6.25332510557813e-06	up
Seita.1G164200	1.09592	3.41624	2.06913	7.62725	4.97295	6.14921	1.06980096824918	0.00163490499648801	0.00334549893196357	up
Seita.1G164600	0	0.131981	0	5.06673	1.74208	0.893385	5.25026880751447	8.95124482868387e-08	3.09041064982411e-07	up
Seita.1G164700	0	0.020781	0.02183	3.297	1.21947	2.38141	7.06292929213709	6.30848995251467e-11	2.95159264851853e-10	up
Seita.1G164800	0.037927	0.026798	0.089159	2.20954	0.705284	1.24957	4.28228629111521	1.27047523507799e-07	4.31915268557074e-07	up
Seita.1G164900	0	0	0	4.15281	2.42315	1.70697	6.16161782287598	5.90243884258144e-09	2.29398994827873e-08	up
Seita.1G165100	6.23417	6.70733	7.93599	19.554	18.5445	21.5093	1.07119895429224	1.30399562202237e-21	1.32238106228937e-20	up
Seita.1G165200	9.12443	6.992	12.4902	0.943511	0.705898	0.628363	-4.11838	3.38896536743992e-59	1.31329448775072e-57	down
Seita.1G165500	3.22659	7.86962	3.9029	21.2604	13.5648	14.1559	1.25423847001699	3.29001928453625e-05	8.52170427347157e-05	up
Seita.1G165600	9.89199	11.7371	11.4512	6.76636	4.82003	6.68264	-1.29611	3.73328493999944e-11	1.78400647884277e-10	down
Seita.1G165800	29.553	39.5594	35.6133	3.51703	2.68611	4.04493	-3.74409	8.83428576700199e-31	1.37242910313686e-29	down
Seita.1G166100	0	0	0	0	0	0	4.04333685455136	0.00300184706856357	0.00587826701647118	up
Seita.1G166300	40.5171	37.8286	37.5206	88.346	169.581	127.291	1.3097810184946	1.45134104370125e-08	5.43020474213926e-08	up
Seita.1G166400	17.8174	29.2094	18.9851	2.85736	4.09806	3.3349	-3.10647	5.67237228660948e-42	1.34156639228273e-40	down
Seita.1G166500	0.0699084	0.0689709	0.0461287	2.53344	0.89053	1.55253	4.25940500357129	1.25909061541461e-06	3.84124919078458e-06	up
Seita.1G166600	0	0	0	2.24948	0.914577	1.92756	9.41232012777568	4.55668389750754e-14	2.7709510708186e-13	up
Seita.1G166700	0.89958	0.61421	1.43971	2.86953	2.72366	2.25007	1.00873541167935	4.38682696433794e-05	0.000111988167550375	up
Seita.1G166800	0	0	0	0.256088	0	0.19371	6.16509768897212	6.94725929494065e-08	2.42547252075299e-07	up
Seita.1G167200	0.392359	0	1.40472	0	0	0	-3.54757	0.000128152356680953	0.000307721832095467	down
Seita.1G167700	0.208119	0.362545	0.03325	1.89564	4.24491	3.06428	3.48080144935966	6.65647678392903e-10	2.82398125758226e-09	up
Seita.1G167800	0	0	0	1.29419	0.336638	0.780505	4.06862462761057	4.10614374390395e-10	1.77731738568516e-09	up
Seita.1G168000	109.599	61.5948	71.7632	21.2087	13.5012	10.9819	-2.82513	1.33913952934924e-24	1.59031345041012e-23	down
Seita.1G168100	0.22973	0.124592	0.56635	26.1306	19.0501	27.6327	5.90079696696079	9.36192399326116e-63	3.98686866678012e-61	up
Seita.1G168400	0	0	0	0.05267	0.30928	0.710181	5.90973586220544	0.0120237000679877	0.0211273694782533	up
Seita.1G168600	70.1993	61.1984	61.5865	5.15409	4.52533	5.25789	-4.09094	1.51682336568895e-122	2.16526535452098e-120	down
Seita.1G168700	0	0.054497	0.06815	0.556502	0.445513	0.503717	3.08667440494917	2.33279915139793e-07	7.72327386782189e-07	up
Seita.1G168900	41.0811	24.2018	50.9685	78.6622	135.82	111.053	1.12905367673859	0.000221399514833246	0.000514710180766049	up
Seita.1G169100	0	0	0	0.238797	0.054899	0.246181	6.93547457822579	2.42448623370833e-06	7.16841385743691e-06	up
Seita.1G169400	0	0.173988	0.250441	1.23274	2.3713	1.63134	2.74386138073436	6.46894229589026e-11	3.02211615456192e-10	up
Seita.1G169600	194.408	127.377	141.186	55.5473	67.7084	63.2429	-1.73148	3.30354371216488e-22	3.48693338085984e-21	down
Seita.1G170200	0.204938	0.11487	0	26.7208	6.67079	24.9382	6.62014950404962	4.34505450222126e-13	2.45150796365495e-12	up
Seita.1G170300	0	0	0	3.52887	0.39068	8.58495	8.24431697215717	5.1723791598771e-09	2.0212735825728e-08	up
Seita.1G170500	0.0288	0.055595	0.070386	0.721675	0.510077	0.728547	3.1140891342574	1.15243227270327e-21	1.17293206831447e-20	up
Seita.1G170700	0.025678	0	0.153474	56.5433	45.8452	51.0174	9.44980743949645	1.2259379775867e-95	1.07863266273265e-93	up
Seita.1G170800	0	0	0	0.416605	0.24117	0.702519	5.94546691134019	6.48268239077488e-06	1.83322185780766e-05	up
Seita.1G171000	0	0.02356	0	0.305243	0.278871	0.268317	4.92254377769182	1.9031238372724e-05	5.0798990500901e-05	up
Seita.1G171300	0	0	0	0.578142	1.54578	1.29549	7.98811745253163	7.77791013916298e-10	3.28034591172205e-09	up
Seita.1G171500	0	0	0	1.33754	1.94618	0.879958	2.4525587997317	0.000267743219598525	0.000614888577620219	up
Seita.1G171800	6.65475	0.937154	13.9701	0	0	0	-7.57398	1.68291440411528e-14	1.05598255467014e-13	down
Seita.1G171900	16.2358	13.4804	17.0814	59.5867	65.4611	70.2307	1.62965034606809	8.93890362534813e-15	5.72839176668839e-14	up
Seita.1G172100	0	0	0	0	0	0	2.65245600399224	0.0296904366721915	0.0481319153862475	up
Seita.1G172400	70.8507	150.871	38.2746	8.13516	6.92354	8.1798	-3.96596	1.03854225791129e-26	1.36419595465258e-25	down
Seita.1G172600	0.203926	0.055683	0.027577	0.276513	0.502886	0.254605	1.54804772565441	0.0134283174476668	0.0233883773573375	up
Seita.1G172900	0	0.370061	0	1.8486	1.88639	1.74341	2.16140939789319	1.35839719308964e-14	8.58712043955155e-14	up
Seita.1G173300	5.55324	8.9491	11.828	29.6865	19.1792	29.7965	1.16735789927321	5.72921482402439e-07	1.81393800567363e-06	up
Seita.1G173600	0.04868	0	0.272833	0.767873	0.768974	1.29052	2.91190496506477	1.08343264018848e-05	2.98144872962826e-05	up
Seita.1G174100	0	0.18419	0.091623	4.02457	2.69425	1.90497	4.38028111308164	5.48158401990768e-16	3.84384058378439e-15	up
Seita.1G174300	0	0	0.109526	5.09369	3.26088	6.26472	5.81719365578092	1.28399772314168e-15	8.77931874285952e-15	up
Seita.1G174800	0.652319	0.869305	1.95743	6.66833	2.50857	6.21391	1.76259622021423	1.20774243223939e-05	3.30349257128028e-05	up
Seita.1G174900	22.8216	12.0665	21.3821	5222.48	7271.66	8616.42	8.13332097907621	2.60604009665669e-80	1.7075970928421e-78	up
Seita.1G175000	0	0	0	0	0	0	5.19617047867484	0.000416304347829702	0.000933315652878785	up
Seita.1G175400	0	0	0	0.397018	0.473984	0.616661	6.48578086953166	2.76674730410719e-06	8.12968103566635e-06	up
Seita.1G176100	0.44253	0.277283	0.478558	0	0.0586518	0.0652917	-3.15097	2.6109830042697e-12	1.38488518438790e-11	down
Seita.1G176300	0.187893	0.113269	0.125369	0.479981	0.25675	0.686043	1.23335074121163	0.0218887033244534	0.0364386285663641	up
Seita.1G177400	4.70405	5.26666	5.73601	38.7139	21.3934	36.138	2.15947717662051	1.33874663661028e-33	2.33666825612721e-32	up
Seita.1G177700	259.826	206.22	438.445	130.974	50.1037	75.5685	-2.2451	5.8150277808543e-14	3.51173456249778e-13	down
Seita.1G177800	113.987	130.989	99.3718	21.4548	21.2233	27.6537	-2.71256	5.31195853491887e-45	1.38125732201204e-43	down
Seita.1G178000	0.105887	0.267469	0.184597	0.633734	1.10668	1.52579	2.04812186358671	1.35853870933091e-07	4.60287654981468e-07	up
Seita.1G178500	0.816419	0.509566	1.47056	4.07848	3.62834	2.87392	1.50452200150392	2.05790572627317e-05	5.46956818803051e-05	up
Seita.1G178600	0.022448	0	0.077591	5.10615	7.18649	7.12475	7.30711201295117	1.68921761905619e-39	3.64118796329532e-38	up
Seita.1G178800	1.63363	3.14588	3.37032	9.49124	6.95349	7.58369	1.10263038332893	4.49604113782358e-05	0.000114650688110796	up
Seita.1G178900	0.054231	1.41397	0.316697	7.35483	6.91486	5.48153	2.97124236085096	3.05415465688288e-05	7.94239177850414e-05	up
Seita.1G179000	0.033765	0.023591	0.043624	0.349224	0.285302	0.224992	2.66826228589428	3.64087532168143e-06	1.05716117294858e-05	up
Seita.1G179100	32.9474	30.2671	34.842	11.1948	11.7768	10.8587	-1.94922	5.79428714624523e-36	1.1066099663126e-34	down
Seita.1G179400	0.384388	0.674728	0	0	0	0	-8.26336	1.01727299758848e-09	4.24746772116522e-09	down
Seita.1G180000	0.475888	0.749816	0.877715	0.533413	0.307353	0.524191	-1.0555	0.0026436874451153	0.00522924927726271	down
Seita.1G180200	7.76676	12.4707	9.1448	1.58664	1.76257	1.36935	-3.01637	4.97789453748666e-49	1.44178583089378e-47	down
Seita.1G180300	0	0	0.177466	0.578412	1.81939	0	2.81728967853245	0.00569478414923707	0.0106067345034951	up
Seita.1G180400	0.359326	0.363086	0.454844	0	0	0	-6.85097	1.44388536051688e-07	4.87845290446828e-07	down
Seita.1G180700	1.04243	2.35446	2.76742	20.4584	12.3004	14.487	2.5477607068566	2.97992756452119e-10	1.30702921034235e-09	up
Seita.1G180800	15.7809	19.6905	20.2223	7.11775	5.6452	6.62828	-1.96383	2.66022012463847e-45	6.99897677995204e-44	down
Seita.1G180900	47.3232	23.8389	48.3707	0.386886	0.251919	0.423974	-7.26258	1.45716534803577e-99	1.40586307836872e-97	down
Seita.1G181000	0	0	0	0	0.232939	0.145953	5.62954597872145	6.74215050959098e-05	0.000167977407932187	up
Seita.1G181100	0.04736	0.026804	0.024618	2.94675	7.08797	8.95909	7.13053966684174	4.26885626717629e-25	5.20882378976561e-24	up
Seita.1G181400	1.15277	0.391489	2.99034	0.669066	0.224024	0.236861	-2.30796	0.000371328349125628	0.000838124869327683	down
Seita.1G181700	2.18307	1.55647	3.38112	45.0983	19.1062	35.4163	3.38716734363102	8.04535372989329e-32	1.31025001169199e-30	up
Seita.1G181800	42.6314	37.5969	38.3349	95.8202	127.973	119.741	1.10276138666407	2.27479094967052e-13	1.31100606931256e-12	up
Seita.1G181900	27.6441	48.6922	24.3082	6.04712	17.2658	12.8653	-1.93187	1.88385803309353e-06	5.62944183572829e-06	down
Seita.1G182300	0.195871	0.022651	0.461855	0.912929	0.71561	1.00622	1.61453087780598	0.013084339716938	0.0228426102853395	up
Seita.1G182500	1.63876	0.466589	0.44395	2.27784	5.79615	6.3625	1.99648789584795	5.39978912254421e-05	0.000136204738378368	up
Seita.1G182800	43.033	19.5735	65.3906	11.1514	4.99591	4.00661	-3.06064	2.34844913404478e-06	6.94878337737657e-06	down
Seita.1G182900	1.66691	0.298167	2.23422	0	0	0	-3.64302	2.33774790494653e-06	6.92073311104633e-06	down
Seita.1G183800	0.0668402	0.0578406	0.0200361	1.74477	1.59977	1.77842	6.59583908017942	6.58549272945207e-16	4.59375470150435e-15	up
Seita.1G184000	278.201	540.458	266.507	56.3038	49.9108	50.5869	-3.26015	3.11594353354193e-31	4.95065213656841e-30	down
Seita.1G184100	0	0	0	0	0	0.125388	6.0335299351519	5.99417080784753e-06	1.70074946793191e-05	up
Seita.1G184300	0.496749	0.040972	0.331657	87.3393	241.321	180.534	8.76366609939814	2.39101754844242e-33	4.11681723002279e-32	up
Seita.1G184600	4.311	3.81727	3.32687	10.0197	20.4243	17.3918	1.65123685415414	3.54816739902062e-07	1.14927269804582e-06	up
Seita.1G184900	42.7505	46.2476	47.6987	16.0746	11.3293	11.8446	-2.21169	1.07205420098956e-47	3.00551147189249e-46	down
Seita.1G185100	5.45156	2.94491	7.3626	192.526	85.0791	68.7442	4.0706910450249	6.24237681513182e-21	6.07920156319434e-20	up
Seita.1G185200	5.90427	5.45709	6.94807	46.2471	30.6599	31.1767	2.15312727648743	5.80623660771443e-16	4.0643656254001e-15	up
Seita.1G185300	0.105167	0.271721	0.344354	0.558644	1.06721	0.789974	1.23198253521919	0.0203195811706303	0.0340656457291068	up
Seita.1G185600	40.8937	46.8312	53.4594	7.60145	5.43939	8.20276	-3.14255	5.17674878663481e-94	4.40243934046369e-92	down
Seita.1G186400	41.734	26.1448	91.1781	36.2948	8.66988	8.57779	-1.91565	0.000374808189986562	0.000845569936109823	down
Seita.1G186500	177.61	103.112	119.226	35.8992	52.0997	44.4498	-2.01481	2.40158447990275e-18	1.96645982333038e-17	down
Seita.1G186600	0.701597	2.79475	0.869886	6.01128	5.99353	3.18681	1.34890153789691	0.00287235083254811	0.00564427327388595	up
Seita.1G187000	0.457767	1.00719	0.834976	4.60387	7.59018	5.66289	2.50028764039943	4.06044494182196e-13	2.29602241364666e-12	up
Seita.1G187100	0.317502	0.567469	0	1.77032	2.70856	1.14762	2.14694360693862	0.00503803194763803	0.00947560472324311	up
Seita.1G187200	27.5233	22.3899	19.8746	184.574	72.1668	61.8723	1.78900499832841	2.73514194965019e-07	8.97566697270262e-07	up
Seita.1G187300	0.373114	0.421897	0.686211	0.13689	0	0.186567	-2.02742	1.83971365704026e-05	4.91720943927487e-05	down
Seita.1G188200	1.71955	0.029934	1.23573	0.04302	0.312201	0	-3.09187	0.0135763009593574	0.0236137836964977	down
Seita.1G188900	0.43288	0.51163	0.476011	3.68517	1.83019	3.02638	2.19433158227641	4.01435757215288e-14	2.45449542201192e-13	up
Seita.1G189400	0.370066	0.297728	0.600518	1.48484	1.79701	2.08392	1.69532473221044	8.9968199416258e-11	4.1490361817496e-10	up
Seita.1G190900	0	0	0	0.282476	0.159983	0.075032	5.34383053650969	4.05328835173461e-06	1.17112478641907e-05	up
Seita.1G191000	0.332129	0.5536	0.506162	5.75691	3.49502	5.05684	2.92936325478781	9.96192258625482e-25	1.19470480943345e-23	up
Seita.1G191100	0	0	0	0.475689	0.450098	0.647805	3.42276582792101	1.09757517185955e-07	3.7559999673995e-07	up
Seita.1G191300	0.179392	0.512724	0.490551	9.70973	5.07139	7.86073	3.85546662332227	5.11134851453044e-23	5.65258577423112e-22	up
Seita.1G191400	0.215297	0.444861	0.416684	1.23803	0.781794	0.999094	1.16703530126078	0.000178835210749006	0.000420968396562884	up
Seita.1G191500	0	0	0	5.45415	5.5672	0	2.27003104700697	9.09618412936495e-11	4.19347727394137e-10	up
Seita.1G191600	0	0.012383	0.092127	3.25614	1.26849	2.84695	5.36119703759628	3.79932615675114e-25	4.65417454202014e-24	up
Seita.1G192100	112.926	212.641	92.0355	1.33394	1.23604	2.07923	-7.0358	6.34886380190846e-125	9.34920317439984e-123	down
Seita.1G192200	7.40136	4.7813	7.44015	2.58456	5.03136	3.64074	-1.18621	4.16835502812552e-07	1.33976341564531e-06	down
Seita.1G192500	0.122699	0.056491	0.179899	1.42747	1.39923	0.859055	3.20378657329378	2.26429431469708e-12	1.20786826751019e-11	up
Seita.1G192700	6.80595	10.7412	6.94916	2.96655	2.86531	2.6787	-2.00223	1.54874616494482e-14	9.75734495586377e-14	down
Seita.1G192800	0	0.019478	0	7.67344	2.85416	10.1592	8.45294522684789	5.56360025590154e-23	6.14301387371228e-22	up
Seita.1G193200	0	0	0.13377	1.89614	7.28901	3.4915	6.33188014927731	7.88307637487857e-13	4.3520243467389e-12	up
Seita.1G193400	0.290626	0.53807	0.320155	9.72043	8.62809	8.53677	4.00168036187873	5.52191090631597e-52	1.75965313494094e-50	up
Seita.1G193600	0	0	0.089092	7.60864	1.75473	1.46595	4.67888605382705	4.75428183287572e-13	2.67376987742773e-12	up
Seita.1G194100	181.226	166.127	128.265	3.69078	7.18287	6.08077	-5.87223	9.67403271348905e-116	1.24732608889728e-113	down
Seita.1G194300	0.90472	1.40521	1.53244	2.59466	3.1218	3.39173	1.06647579607156	4.63846687584364e-05	0.000117981513381118	up
Seita.1G194400	0	0	0	0.508477	0	0	3.94055179463376	4.86369927288124e-07	1.55202374493549e-06	up
Seita.1G195500	24.3918	30.487	26.6139	19.468	16.5213	18.4848	-1.01713	1.19741885627172e-10	5.44491828045288e-10	down
Seita.1G195600	0	0.171172	0	0.751762	0	0.271519	1.69183945262261	0.0225358814510182	0.0374247048384401	up
Seita.1G195800	164.512	110.892	163.581	1.37988	0.712115	1.41479	-7.33205	1.10343556678402e-53	3.67535996702978e-52	down
Seita.1G196100	43.6015	35.503	28.8027	9.33671	19.1099	13.1611	-1.81896	2.92828200422334e-10	1.28518277954768e-09	down
Seita.1G196200	0.329342	0.281064	0.135954	1.24155	0.960654	1.23035	1.66419101459654	0.00326497961044748	0.00635484274926679	up
Seita.1G196500	0.109667	0.508215	0.217359	1.52981	0.901817	2.41521	1.90083178982419	0.00115653507649526	0.00242478043501393	up
Seita.1G196600	0	0	0	0.443135	0.06752	0.799691	7.73393287014053	4.89157853355737e-08	1.73198526689954e-07	up
Seita.1G196700	5.68824	4.82265	9.12159	1.64594	1.69631	2.25254	-2.21618	1.13337397224665e-31	1.83192780875154e-30	down
Seita.1G196900	0	0.021656	0	3.75515	4.78327	10.2747	10.6699174716287	1.60765462298837e-17	1.25328973799363e-16	up
Seita.1G197300	1.72205	1.56497	12.189	2.38303	0.607043	0.819699	-2.29191	0.000430586021113698	0.00096248032953105	down
Seita.1G197500	23.0067	3.12887	27.2355	3.1344	4.36228	2.09762	-2.82462	1.664595086763e-07	5.59242386317747e-07	down
Seita.1G198600	31.7656	36.2338	37.6466	22.7851	17.7177	21.1491	-1.21471	6.01615419437323e-07	1.90027069546589e-06	down
Seita.1G198900	0.665372	0	0	0	0	0	-3.39685	4.38391549607686e-13	2.47293491259545e-12	down
Seita.1G199200	2.93622	6.78552	1.95845	0.254922	0.242048	0.304955	-4.34818	1.49851834234925e-16	1.09213453244568e-15	down
Seita.1G199400	4.63353	6.14769	5.70895	0.511189	0	0.366426	-3.87138	2.26885334320077e-48	6.45780749637989e-47	down
Seita.1G199700	0.113398	0.027437	0	0.342881	0.247976	0.296808	1.67410853277797	0.0202220833481891	0.0339184503326529	up
Seita.1G199800	16.9136	15.2604	18.7147	10.6634	8.16802	10.5025	-1.222	3.4615064171817e-21	3.434379008735e-20	down
Seita.1G201200	0.504025	0.489939	0.267092	0.413206	0.203575	0.100545	-1.51424	0.0161912918262926	0.0277226702165008	down
Seita.1G201400	7.1109	12.5762	5.10399	3.42834	1.79695	1.90558	-2.40035	7.34213890922333e-10	3.10451419889919e-09	down
Seita.1G201500	1.92657	3.56383	1.52958	0.213132	0	0.188893	-4.15421	1.02950612268888e-21	1.05318288141544e-20	down
Seita.1G201800	4.39511	3.28955	4.06157	1.28003	1.92799	1.47532	-1.74276	3.9290405643562e-23	4.36926176272346e-22	down
Seita.1G202600	10.525	9.9529	13.427	54.6736	40.4105	45.9036	1.63022391988638	3.08672267543345e-25	3.79619401037153e-24	up
Seita.1G203000	34.1274	46.5428	27.6409	0.17636	0.110008	0	-9.00653	2.86469105740118e-50	8.58149797591301e-49	down
Seita.1G203400	2.03498	2.12331	5.33337	0.228679	0	0.0800092	-5.03331	4.59606145497944e-15	3.01578807337875e-14	down
Seita.1G203700	0.057875	0.041393	0.038341	5.12638	3.65535	4.63887	6.07931362454644	2.23044639364371e-27	3.01768180114881e-26	up
Seita.1G203900	3.96274	2.47507	5.88898	21.0541	22.7686	28.5001	2.1527736216294	3.17058923359164e-15	2.10063737074735e-14	up
Seita.1G204100	60.0477	41.8629	82.9909	35.8864	36.7271	36.9848	-1.15019	5.6212196651321e-08	1.9773209078543e-07	down
Seita.1G204200	0	0	0	3.24598	2.99857	3.05695	5.41181141927413	1.04331080402059e-21	1.06574636676496e-20	up
Seita.1G204400	0	0	0	0.688923	0.417438	0.177912	3.29584655931956	0.000101218596406337	0.000246324702866217	up
Seita.1G204600	14.9176	13.0219	15.1028	6.91493	6.50695	9.32259	-1.36254	2.65657198529308e-18	2.16953378798935e-17	down
Seita.1G204900	0	0.035975	0.291443	2.80572	1.3159	1.64454	3.20560410472522	7.69885681477612e-10	3.24896402444375e-09	up
Seita.1G205000	0	0	0	1.44303	0.324048	1.10654	6.61678825601289	5.2522844611352e-09	2.05127954966641e-08	up
Seita.1G205300	140.709	135.069	98.3676	296.835	555.217	472.065	1.38552095920155	6.55337883823889e-07	2.06158068939831e-06	up
Seita.1G205400	0.901407	0.856998	0.874265	4.23663	4.2131	5.00032	1.91996413071546	4.61686339052681e-17	3.4874519655386e-16	up
Seita.1G205600	0	0	0	0.051853	0.167921	0	4.4296988777165	0.0145396378283597	0.0251315578426933	up
Seita.1G205900	0.190943	0.444355	1.04412	3.36709	9.5975	7.14023	3.29272265996621	1.08646010702227e-10	4.96457085323795e-10	up
Seita.1G206000	174.975	91.9684	165.738	366.214	669.203	477.297	1.43179880367385	4.37236566914125e-06	1.26001049600271e-05	up
Seita.1G206100	0.201747	0.21199	0.378272	2.11197	4.79123	2.33449	2.88797608924078	2.67263323772554e-16	1.91149297950723e-15	up
Seita.1G206200	0.220166	0.085916	0.145767	0.789484	1.80426	1.30623	2.73009265659786	1.04921818923054e-09	4.37432211540474e-09	up
Seita.1G206300	0	0	0	1.18655	4.66181	5.21386	8.33413	1.14268047084084e-09	4.7470017659474e-09	up
Seita.1G206500	83.9066	161.756	54.1281	0.817398	1.5206	0.903968	-7.00733	5.8675261652441e-69	2.93680705862907e-67	down
Seita.1G206600	68.048	52.5488	91.9597	52.4172	32.0762	40.1781	-1.1742	1.29148412812479e-12	7.02321368723103e-12	down
Seita.1G206700	0.264288	0.54392	0.855156	10.5137	6.31682	11.7595	3.70329991078703	1.24290771545576e-21	1.26226188641512e-20	up
Seita.1G206800	0	0	0	0.616617	0.571289	0.780299	3.93812149687458	4.94175383859153e-08	1.74864462691226e-07	up
Seita.1G207000	4.34596	11.0068	7.90841	1.13254	0	0.119516	-4.48186	3.76390957627799e-09	1.49155173713072e-08	down
Seita.1G207200	0.342055	0.42887	0.356454	3.51182	1.37393	0.889236	1.93445872346218	6.37563550586319e-06	1.80404435496103e-05	up
Seita.1G207500	1.89017	2.09621	3.88275	12.608	10.3586	6.39644	1.18366495517412	0.00118627881814371	0.00248249028069132	up
Seita.1G207600	1.86855	2.30977	0	0.63628	0.421637	0.4099	-2.37216	2.99147442535943e-11	1.44108923807044e-10	down
Seita.1G208100	0.938153	0.374441	1.0401	0	0	0	-8.38933	1.11163662073134e-11	5.57492041789608e-11	down
Seita.1G208300	0	0	0	0.548093	0	0	5.3794737037123	0.000495555640190513	0.00109788195873706	up
Seita.1G208500	94.6337	105.074	85.0617	0	0	0	-11.9634	1.04383250309263e-56	3.78798827549009e-55	down
Seita.1G208600	20.6125	80.9676	1.76548	15.9289	7.38143	6.16815	-2.33098	0.00572063147639762	0.0106499133726881	down
Seita.1G208700	18.7123	101.572	6.72203	34.3184	6.59839	10.2516	-1.81761	0.0153246951150111	0.0263728407321255	down
Seita.1G209000	2.85011	0.963464	2.11001	9.06749	12.2117	12.368	2.08013743625836	1.30883754193526e-09	5.41155099539036e-09	up
Seita.1G209300	0.630667	0.365643	0.357252	8.71633	18.7398	17.7072	2.89234224166795	4.15876530330885e-31	6.56648388381931e-30	up
Seita.1G209400	0	0	0	0.461527	1.74533	2.32165	4.90969945037175	0.000306504231706765	0.000698572979710295	up
Seita.1G210200	59.0291	63.0265	45.5575	16.5608	23.0556	20.0252	-1.92748	1.0437370190684e-24	1.25011635515902e-23	down
Seita.1G210400	1.62253	1.60351	1.74785	0.712859	1.18617	1.26887	-1.06417	2.79622666565174e-07	9.16752119501641e-07	down
Seita.1G210500	10.0218	13.0986	24.0996	2.34808	0.701617	2.02577	-3.56201	1.52096206177516e-16	1.1076261719523e-15	down
Seita.1G210800	206.608	285.625	86.7829	1.27674	0.825594	0.739752	-8.22466	1.6309636451049e-72	8.79745503345308e-71	down
Seita.1G210900	0.244098	0.891669	0	3.5495	7.76764	6.02206	3.27848381317247	6.73114553057901e-08	2.35413401000088e-07	up
Seita.1G211000	44.2574	27.4336	50.9242	31.6355	24.9318	22.2317	-1.04217	3.00387282800566e-07	9.80921543589756e-07	down
Seita.1G211100	1.1226	2.13198	2.46491	0.293252	0.119221	0.157559	-3.63375	1.17663553433529e-23	1.34152753118041e-22	down
Seita.1G211200	0	0.470888	0.565749	5.01518	3.79827	2.64961	2.32576618608674	1.01460444313825e-09	4.23695786784553e-09	up
Seita.1G211900	0.314157	0.354035	0.193	19.9043	22.9632	9.70372	5.66546393066744	4.31773214542876e-31	6.80596212377191e-30	up
Seita.1G212000	13.3649	10.5953	12.2921	92.389	91.7192	62.6398	2.37434822445074	1.42802358034347e-15	9.7308016937238e-15	up
Seita.1G212200	188.586	91.6063	148.295	29.6614	48.2316	27.0583	-2.41459	1.949370535177e-15	1.31551949357736e-14	down
Seita.1G212400	0.18335	0.145982	0.0747632	0.486529	0.822836	0.521508	1.61026883940674	0.000478861198379951	0.00106241039326561	up
Seita.1G212600	0	0	0	7.01823	3.27471	5.32591	7.44908188063469	3.85499246658404e-39	8.20843487234054e-38	up
Seita.1G212900	0	0	0	0	0	0	3.87218146163197	0.011495368924346	0.0202690274221249	up
Seita.1G214000	7.91613	6.43946	4.12621	2.00131	3.29054	1.89195	-1.76139	3.31450659641811e-07	1.0777057531805e-06	down
Seita.1G214100	1.26394	0.885149	1.33082	14.5131	20.9508	24.6184	3.70181359531873	5.47782858493979e-54	1.83330342078984e-52	up
Seita.1G214300	1.29116	1.10249	2.49282	0.629823	0.459216	0.650022	-1.78288	2.98122868411953e-08	1.07697607944455e-07	down
Seita.1G214400	0	0	0	2.5867	1.3819	3.95844	5.60676290530563	2.06185048124037e-08	7.58460618125483e-08	up
Seita.1G214600	0	0	0	0.327496	0.224174	0.678364	6.02772739883865	0.00115711334984089	0.002425629311096	up
Seita.1G214700	0	0	0	1.72175	1.44667	2.13046	6.13264534182403	1.26767467489554e-11	6.33135839502006e-11	up
Seita.1G214800	0.0865491	0.0958922	0.1354	0.949268	0.955097	0.884328	2.67143575304302	2.30643589996097e-11	1.12424686489561e-10	up
Seita.1G215700	0.562517	0.728389	0.49769	2.19205	1.41356	1.89463	1.14429774634299	2.09882434380395e-05	5.57197137444641e-05	up
Seita.1G216100	0	0.114336	0.073187	0.651626	1.51417	0.506402	3.51109325567793	3.56594986109057e-07	1.15463153759349e-06	up
Seita.1G216200	4.30785	7.6011	5.07162	0.201238	0.16633	0.397146	-4.62816	1.71242402795224e-39	3.68553168292891e-38	down
Seita.1G217200	991.588	717.553	983.299	5.50305	13.4257	7.99155	-7.00562	1.10345586658111e-145	2.43099147173803e-143	down
Seita.1G217300	0.335285	0	0.370273	0	0.169056	0.1034	-2.03029	0.000280684968563019	0.000643079326516927	down
Seita.1G217400	0.135686	0	0.14344	1.55163	0.190834	0.811538	2.62968742250321	1.32674396812579e-06	4.03444946029688e-06	up
Seita.1G217800	6.00275	3.49218	10.761	2.33587	3.60708	2.39138	-1.64877	6.838694650953e-05	0.000170276619773083	down
Seita.1G218100	0.364464	0.44585	0.152416	0.038815	0.052518	0.126419	-2.59253	0.0015546211594396	0.00319523583486084	down
Seita.1G218300	55.67	174.829	45.9402	4.48207	4.94404	6.17141	-4.62631	2.08590669898864e-28	2.95501688764573e-27	down
Seita.1G218400	3.38561	3.27242	4.35492	16.2507	21.2516	21.5976	2.03021012647147	2.6943544752627e-23	3.02752384993474e-22	up
Seita.1G218500	1.8578	1.14096	1.71452	65.6755	24.3029	74.9291	4.70825481479012	3.90558323597816e-35	7.20331663542735e-34	up
Seita.1G218600	0.61369	0.681222	0.481696	35.9768	17.4228	42.5383	6.31934334462515	6.34111147762347e-39	1.34001478876456e-37	up
Seita.1G218900	97.1527	193.933	31.9943	0.303917	0.298783	0.470173	-8.65726	2.9809199025979e-58	1.13012409152827e-56	down
Seita.1G219700	0.107556	1.55122	0.28975	3.48484	3.78561	4.01506	2.04879396545006	0.0034872025095879	0.00675681710635456	up
Seita.1G220000	2.85124	9.20462	2.21896	14.1667	15.982	18.8429	1.30886133730496	0.0017349588360382	0.00353447016699526	up
Seita.1G220100	0.896708	0.871832	1.65564	6.70343	2.89902	4.79448	1.65683130567689	6.29013498060775e-07	1.98434644968344e-06	up
Seita.1G220300	0.248696	0.87559	0	3.45228	3.05918	3.65359	2.69082928803005	0.000488395305226478	0.00108287600007383	up
Seita.1G221300	241.75	293.132	167.305	1.51297	2.56892	1.8708	-7.31457	1.43378660935854e-130	2.37372281320962e-128	down
Seita.1G221600	0	0	0	0.859339	1.38399	1.05182	5.76432286160238	2.97603916660943e-16	2.12360621888715e-15	up
Seita.1G221700	0	0	0	0.542559	0	0	4.10114733241305	1.5982759324146e-08	5.94893738366742e-08	up
Seita.1G221800	4.52193	3.84513	9.38203	1015.71	1830.99	1480.58	7.53102905364774	5.36088922030485e-112	6.27582926756943e-110	up
Seita.1G222300	0.0863698	0.120633	0.0632982	0.773094	0.325894	0.33474	2.0777694145137	2.37092957581995e-05	6.25459538014958e-05	up
Seita.1G222600	31.5241	31.5763	18.0223	3.81594	3.32634	3.56435	-3.30354	3.42783460740743e-37	6.86032793137715e-36	down
Seita.1G222800	0.063012	0.032862	0.07744	0.383763	0.570553	0.413354	2.68036788635082	2.28435237412279e-10	1.01257755189451e-09	up
Seita.1G223200	0	0	0	0	0	0.322879	6.53100591929682	8.28722372013596e-07	2.57925942374321e-06	up
Seita.1G223300	0	0	0	1.54999	0.261866	1.25377	7.45671	2.29534976890773e-06	6.80241406464033e-06	up
Seita.1G223700	0.607252	1.6371	0.452668	12.8042	9.36926	13.189	3.18830213102222	7.66909309468894e-15	4.94751108361314e-14	up
Seita.1G223800	0.025325	0.007972	0	0.650181	0.089499	0.219982	3.55230642999107	0.00886813493075542	0.0159532917911403	up
Seita.1G223900	46.9665	49.7567	63.023	19.1873	9.31923	8.05309	-2.5216	2.65993822087141e-12	1.41004947862374e-11	down
Seita.1G224300	0	0.295222	0	0.181255	0.236389	0.225798	-3.0933	4.63504330839687e-05	0.000117905152037127	down
Seita.1G224800	0.341201	0.165654	0.204878	3.87425	3.79891	4.31194	3.64331415594559	1.42160670565162e-14	8.97453384869735e-14	up
Seita.1G225200	36.1635	35.2981	29.5462	12.1367	11.1639	9.87402	-2.03269	2.3446958521638e-31	3.74228438378158e-30	down
Seita.1G225800	0.588131	1.76616	0.216125	0.153265	0	0	-4.23196	1.66880422365803e-05	4.48309873967624e-05	down
Seita.1G226000	0	0.062358	0	1.17421	0.892926	0.671781	3.91300588864882	0.000656571893078331	0.00142833731927745	up
Seita.1G226200	0.715755	0.44129	0.620643	0.23794	0	0.137684	-2.34118	1.8488344592244e-11	9.09432829371301e-11	down
Seita.1G226400	0	0	0	0.637093	0.76434	1.143	8.77829164726729	6.01872087415262e-12	3.09327316932249e-11	up
Seita.1G226500	0	0	0	3.58173	1.44615	2.85674	9.6510292371963	1.41867691405774e-14	8.95805943995068e-14	up
Seita.1G226700	2.93427	2.12032	2.87049	1.63204	1.14187	1.77003	-1.25991	1.07853166955762e-05	2.9692253844881e-05	down
Seita.1G226800	58.5969	43.5976	51.1156	29.59	34.5805	36.5657	-1.05249	1.61238964093379e-08	5.99987362198249e-08	down
Seita.1G227000	53.6271	30.0579	30.7555	8.61216	3.73615	5.22802	-3.13316	8.6333874216581e-12	4.37597004837993e-11	down
Seita.1G227100	1.32475	1.04735	1.37303	2.98961	4.15691	4.51988	1.2651134690422	1.41395230766431e-05	3.83491388291388e-05	up
Seita.1G227200	24.8963	11.3676	12.749	0	0	0	-6.67513	3.16390577316553e-31	5.02400224900104e-30	down
Seita.1G227300	2.84446	1.42654	6.88558	0	0	0.045193	-6.19212	7.75212659312954e-29	1.1145773378683e-27	down
Seita.1G227500	81.6481	42.267	83.5126	32.7938	19.1973	23.8907	-1.8361	1.19424605136644e-13	7.05826156974688e-13	down
Seita.1G228100	16.8427	26.7531	14.5126	0.431995	0.709892	0.856993	-5.32448	2.10804804389089e-58	8.02463622041131e-57	down
Seita.1G228200	0.0221052	0	0	0	0.559366	0.603124	3.97411889039885	5.67330603438498e-05	0.000142707389675499	up
Seita.1G228300	15.7912	11.6204	16.9278	7.95416	5.26244	8.03129	-1.44612	3.40123732197943e-18	2.75835417483079e-17	down
Seita.1G228500	0.122887	0	0.358691	0	0	0	-3.70367	8.67925006262203e-05	0.000212939966241759	down
Seita.1G228800	14.1422	13.0748	7.68785	1.55042	2.46216	1.74389	-2.99863	2.39323549108599e-19	2.10038694495279e-18	down
Seita.1G229000	74.7567	54.887	47.6238	6.90116	12.7296	11.8793	-2.94138	1.59515561325781e-18	1.32200411443544e-17	down
Seita.1G229100	35.3763	43.4765	36.5776	0	0	0	-11.0096	2.66876408187134e-49	7.78616790893411e-48	down
Seita.1G229600	4.93744	5.24681	6.18454	2.6358	3.44333	3.86233	-1.13203	1.61704442425854e-12	8.72580249688135e-12	down
Seita.1G229900	7.0719	10.3729	9.06383	3.85356	3.57638	3.80591	-1.67813	1.6718536373775e-22	1.79772455496484e-21	down
Seita.1G230000	2.34103	1.16309	1.70568	10.9498	4.38949	6.06194	1.6022529651085	2.13218476847401e-06	6.33227870047067e-06	up
Seita.1G230200	44.3605	66.2199	42.1751	9.12355	11.8044	11.9476	-2.66388	4.84487381600274e-39	1.02692973104501e-37	down
Seita.1G230300	149.095	120.732	124.8	298.344	615.831	489.786	1.40855746159578	2.35720360310624e-07	7.79576827556849e-07	up
Seita.1G230400	5.01688	3.8732	4.24097	1.89023	2.27341	3.88975	-1.10996	5.90995617014763e-05	0.000148406626893341	down
Seita.1G230700	0.245176	0.0957188	0.262972	3.1908	3.12858	4.43253	3.80586657664568	1.02442990068415e-19	9.22217638070845e-19	up
Seita.1G230800	0.558807	0.723439	0.85159	17.7042	4.18818	6.53838	3.27397602970152	7.53130070523725e-14	4.51023678150327e-13	up
Seita.1G231000	105.068	96.3519	119.239	20.362	70.7624	39.1808	-1.70121	8.80884432713175e-05	0.000216005832978807	down
Seita.1G231400	39.9925	32.4326	43.556	17.2597	13.3878	18.5893	-1.66572	7.02223567743412e-60	2.7987910544007e-58	down
Seita.1G231500	0	0	0	0	0	0	-4.40379	0.0189458990106792	0.0319811347462922	down
Seita.1G232100	99.7822	83.8704	91.3067	28.914	41.5204	33.2849	-1.84705	1.85868011035111e-20	1.74920991616259e-19	down
Seita.1G232200	0	0	0	7.87275	8.11871	6.48107	11.8806622632971	3.8174936834071e-23	4.25197674235857e-22	up
Seita.1G232300	2.65616	6.57613	3.35446	2.31973	2.18975	2.90183	-1.23148	8.26173451247995e-05	0.000203553249317257	down
Seita.1G232700	0.177572	0.143176	0.515539	0	0	0	-7.91032	9.51154309367088e-10	3.97733469164277e-09	down
Seita.1G232800	1.4748	0.263241	2.71505	0	0	0	-9.11581	4.34015531798295e-12	2.25880218827837e-11	down
Seita.1G233300	0.704304	0.272429	0.998328	0	0	0	-5.65645	1.47986377404179e-15	1.00791403441858e-14	down
Seita.1G233400	18.1738	11.3939	23.0592	1.17195	1.01005	0.637329	-4.58893	3.05990377943698e-12	1.61381805551116e-11	down
Seita.1G233600	0	0.141949	0	0	0	0	-2.73389	0.000143332276833449	0.000342000151247065	down
Seita.1G233900	0.314468	0.660405	0.664041	1.23741	1.83212	1.91408	1.19489138167659	0.00285892553981222	0.00562081917492839	up
Seita.1G234400	2.06853	0.449865	3.04235	0	0	0	-10.7537	3.68516757736766e-16	2.61031148473848e-15	down
Seita.1G234900	0.035536	0.061422	0	0.289489	0.659893	0.618681	3.25364714792609	0.000731059968625025	0.00158094844012265	up
Seita.1G235000	0.292253	0.79261	0.257971	3.34639	2.50523	2.46898	2.23458240454442	1.55947189486844e-08	5.81223713154709e-08	up
Seita.1G235500	5.90144	5.77915	6.77067	0.117182	0.041583	0	-7.34803	7.47189679032892e-85	5.29256203282564e-83	down
Seita.1G235800	9.32635	4.37655	11.5617	10.0661	38.0781	22.5349	1.14968005094085	0.00779554977620386	0.0141704578474797	up
Seita.1G236200	0.134065	0	0	0.942164	0.330513	0.652725	1.67075648582703	0.000376848435274322	0.00084996713990651	up
Seita.1G236400	4.05612	4.85239	3.615	10.0308	12.747	31.965	1.6519643938587	0.000254491275949588	0.000586428216915956	up
Seita.1G236700	0.287023	0.25841	0.303102	0	0.029755	0	-4.18478	0.000456365507470046	0.00101539964481148	down
Seita.1G237000	0	0.11615	0	6.05268	3.34082	7.16054	5.46000787871605	2.70552193137272e-40	6.02210008893218e-39	up
Seita.1G237300	0.089282	0.037759	0.232841	2.40131	0.634682	3.24516	3.77286924240491	1.47035798591313e-07	4.96429903316803e-07	up
Seita.1G237500	0.0795233	0	0.130411	0	0	0	-5.76355	8.53948678631901e-05	0.000209860606758383	down
Seita.1G238000	2.25263	1.7918	1.96338	7.07758	5.57538	5.09999	1.17106342886115	0.000595711512269704	0.00130407733368235	up
Seita.1G238500	1.28851	1.26292	1.64611	7.63445	6.38423	7.0989	1.87324236719824	1.06476773366426e-20	1.02024439795179e-19	up
Seita.1G238800	128.535	120.279	129.953	292.676	401.431	411.316	1.11863380428226	2.38590496277494e-12	1.2703184577256e-11	up
Seita.1G239300	0	0.085443	0.090629	0.869749	0.33991	0.305351	1.68659505921414	0.00749150932802112	0.0136594942644968	up
Seita.1G239400	5.4165	1.34379	0.580023	124.316	116.299	81.3353	5.00410549103713	2.5050024861453e-19	2.1936608625934e-18	up
Seita.1G239800	64.2309	76.9199	66.9407	249.608	200.051	218.154	1.2361	4.41992214722042e-10	1.90870507419479e-09	up
Seita.1G240200	2.477	7.12699	5.66374	227.076	167.87	217.097	4.88418794314992	2.12002582007151e-50	6.37808628169685e-49	up
Seita.1G240300	15.1043	24.6174	28.6617	240.817	134.999	152.348	2.51759074164594	1.13606526308948e-22	1.23488616923002e-21	up
Seita.1G240400	1.41819	0.806077	1.16681	108.464	24.2217	33.4524	4.12103270026846	8.1173098651223e-17	6.03385262264232e-16	up
Seita.1G240500	1.58782	0.818723	1.04148	149.751	34.5223	48.2145	5.66612887314375	4.66672836905668e-17	3.52321621796646e-16	up
Seita.1G240600	0.202029	0.132294	0.257365	122.047	25.394	37.3463	7.88682643751529	3.07210596686755e-49	8.93497430841862e-48	up
Seita.1G240800	0.987483	2.97297	1.67007	0.670309	0.482175	0.693646	-2.04844	4.03591993867418e-08	1.43995159352416e-07	down
Seita.1G240900	0.438699	0.222383	0.942879	0	0	0	-8.31869	2.87334117752183e-11	1.38656800286104e-10	down
Seita.1G241000	1.81268	2.79108	3.50338	1.81254	1.21888	2.00373	-1.11346	7.37682172752819e-05	0.000182877986101817	down
Seita.1G241200	0	0	0	0.854671	1.28074	0.540222	7.68680269656757	1.45272753407562e-08	5.4346655536705e-08	up
Seita.1G241300	1.57172	2.22996	1.50157	19.2986	18.752	15.6154	2.92630674967336	1.03381422865329e-30	1.60249796695238e-29	up
Seita.1G241400	0	0	0	0.097117	0	0	2.72357757944116	0.016156571528912	0.027666608409782	up
Seita.1G241900	8.05692	2.04845	12.3814	86.3665	114.207	141.243	3.5475109842427	4.51772125691966e-19	3.90007167686995e-18	up
Seita.1G242000	0.284074	0.221963	0.25777	4.83814	4.1004	5.66738	3.77465225133373	3.93427077925525e-30	5.96946649310101e-29	up
Seita.1G242100	0	0.114756	0	25.7646	25.8627	5.03595	8.13858013874973	1.05715484632935e-13	6.27053963227664e-13	up
Seita.1G242300	1.4566	1.68037	4.69567	31.7016	12.4683	12.0317	2.45628112394903	6.5516014860658e-10	2.78159723791556e-09	up
Seita.1G242400	0.185887	0.074583	0	2.87963	2.5011	1.97718	4.08117497782427	1.29021153802162e-15	8.81749599958647e-15	up
Seita.1G242800	18.0536	12.0641	21.6292	70.18	113.041	98.8073	2.07836839697429	4.271636384873e-19	3.69332862831773e-18	up
Seita.1G243300	1.26374	0.312208	1.21961	0.223875	0	0	-2.53018	0.000995995299837244	0.00210985406527455	down
Seita.1G243700	0	0	0.128319	0	0	0	-5.21271	0.000172276122873613	0.000406552140936075	down
Seita.1G243800	0.811702	0.362747	1.27611	0.145175	0.021208	0.026168	-5.81585	1.32477340952959e-12	7.19585230542193e-12	down
Seita.1G243900	1.1169	0.320256	1.67991	0.0918916	0.0497709	0.0758091	-5.88515	1.8710470442969e-16	1.35411343125668e-15	down
Seita.1G244100	0.841961	0.50346	1.06765	4.28657	7.00314	7.19812	2.56397469273091	2.01615790864723e-21	2.0240431333348e-20	up
Seita.1G244400	16.5758	16.2822	19.6404	7.14398	3.26952	6.76708	-2.03674	4.76979473250868e-17	3.59423880476328e-16	down
Seita.1G244600	0.022518	0	0	0.027765	0.461031	0.123841	3.84645067307307	0.00742191492641809	0.0135405423660832	up
Seita.1G244700	0.119425	0.04151	0.059943	0.617627	0.616229	0.55501	2.77806397110316	6.75994889768433e-07	2.12465300166603e-06	up
Seita.1G244900	59.5908	37.7902	155.245	0.592291	0	0	-8.37375	1.10846651232811e-64	4.97813556154546e-63	down
Seita.1G245000	0	0	0	0	0	0	-5.87978	1.32695905405071e-05	3.61227742491583e-05	down
Seita.1G245200	0	0	0	5.31889	5.85556	7.81553	11.1150439892808	3.12476208522319e-20	2.89879702859614e-19	up
Seita.1G245300	73.481	70.6056	96.8364	13.0246	9.32249	14.8699	-3.12393	1.2370258592805e-63	5.41639225615167e-62	down
Seita.1G245400	2.22532	1.4925	2.27718	5.20575	6.38971	5.74702	1.12624823178389	1.53589938987959e-05	4.14876704281145e-05	up
Seita.1G245800	17.6343	11.6906	18.0824	66.8802	45.4395	49.9713	1.36900564406694	2.1066339268876e-08	7.73612162231108e-08	up
Seita.1G246000	0.081716	0.039888	0.113892	1.40086	0.302892	0.404795	2.83870419513378	7.30457340902205e-05	0.000181167147780363	up
Seita.1G246400	13.8841	19.3132	11.2348	1.63669	1.63355	1.43093	-3.66945	1.69361002391834e-41	3.92264195854398e-40	down
Seita.1G246700	3.3288	3.04443	3.33407	5.53059	13.2105	8.54304	1.07638413694464	0.00893273659033455	0.0160591812029153	up
Seita.1G246800	9.02853	7.24139	11.2578	34.8866	39.2658	44.8858	1.6966374353271	1.36563435320576e-14	8.63092016452315e-14	up
Seita.1G247100	4.63486	16.9831	3.22725	2.75433	4.8711	2.71368	-1.65651	0.00249105881598805	0.00494868891029037	down
Seita.1G247300	0	0	0.15214	0	0	0	-3.12906	0.0153332809113813	0.0263859933956293	down
Seita.1G247800	36.9138	28.3776	24.2948	16.6558	22.7707	20.2681	-1.02939	6.91430151564101e-07	2.17097118287644e-06	down
Seita.1G248000	0	0	0.016207	1.64603	0.895991	1.8442	7.64549077631254	5.65098000718774e-11	2.65505910362898e-10	up
Seita.1G248100	93.7914	89.5628	103.463	3.2544	2.83404	2.54198	-5.50244	0	0	down
Seita.1G248700	5.45271	2.93608	16.2177	1.044	0.163517	0.339192	-4.32494	3.81802024235517e-15	2.51825526546099e-14	down
Seita.1G248800	0	0	0.04791	1.34718	0.929272	0	4.71142502547394	2.46340613357405e-09	9.92135313246989e-09	up
Seita.1G248900	0	0	0	0.491048	1.3134	0.683198	8.36791412129473	1.41347430048933e-10	6.38173268571745e-10	up
Seita.1G249100	0.807624	1.55814	0.978586	5.26245	10.9901	8.48997	2.46315453320977	1.15784985906894e-12	6.31737153020473e-12	up
Seita.1G249300	303.518	274.691	277.242	21.155	19.2114	22.5152	-4.17213	0	0	down
Seita.1G249500	0.080061	0.154591	0	0	0	0	-5.25867	0.0251057688895259	0.0413220958738776	down
Seita.1G249800	0.104579	0	0	1.41624	0.744345	1.45725	3.91263767400985	8.67866494841638e-11	4.00825960039191e-10	up
Seita.1G249900	2.92535	2.47479	3.87801	0.223714	0.175013	0.128649	-4.5129	4.06658642706018e-53	1.33386895243513e-51	down
Seita.1G250300	5.98675	5.39641	8.66706	4.43651	3.02142	2.8998	-1.38009	7.18904136060548e-15	4.65391458186906e-14	down
Seita.1G250400	0.528549	0.506806	0.702167	0.574803	0.153037	0	-1.5457	0.00153224214151038	0.00315225021156757	down
Seita.1G250500	0	0	0	0.517968	0	2.00028	5.3432674674551	0.000197567683410158	0.000462263439883996	up
Seita.1G250600	3.83204	4.67643	7.12015	15.8281	24.1189	16.2249	1.47623159698514	7.08712481318787e-08	2.4718357659958e-07	up
Seita.1G251000	0.01716	0	0	0.328311	0.253162	0	2.3268160845986	0.00574682147537247	0.0106944009351145	up
Seita.1G251100	87.7455	86.5735	75.7279	17.6933	9.57241	14.0206	-3.02305	6.29566194155277e-22	6.52877410906986e-21	down
Seita.1G251300	0.34172	0.999327	0.767249	0.096164	0.08234	0.033333	-3.68558	9.53776211262278e-15	6.10098413692439e-14	down
Seita.1G251400	0.078426	0.081547	0.080764	0.634105	0.608492	0.77185	2.36014331181906	8.96334654682979e-10	3.75596035695298e-09	up
Seita.1G251500	28.7834	23.0289	25.0188	10.2081	16.8121	16.2047	-1.26297	9.99754279884955e-11	4.59010912321975e-10	down
Seita.1G251800	7.04964	11.2629	5.47853	0.103814	0.396837	0.032238	-6.12727	1.27805503479696e-32	2.15025266497801e-31	down
Seita.1G251900	0.571541	0.684671	2.14804	0.82766	0.693098	0.592795	-1.26599	0.0109694785552325	0.0194016714392092	down
Seita.1G252000	51.9452	41.6885	25.9036	18.0251	21.0147	36.0132	-1.12639	3.06597923964838e-05	7.97091926650454e-05	down
Seita.1G252100	0	0	0	0.837672	0	0.792436	2.07752400297097	0.0266595105161762	0.0436636682510153	up
Seita.1G252300	16.0806	11.7009	17.7624	40.4623	42.63	49.5221	1.14418357165116	6.30153744808302e-18	5.03457213763321e-17	up
Seita.1G253200	112.94	76.0182	80.9568	34.1488	53.1555	45.3393	-1.44743	3.18265257895272e-11	1.53107696881909e-10	down
Seita.1G253400	0.078238	0.028156	0.098882	2.96534	3.43164	2.92915	5.45765551083943	9.38785329749594e-33	1.58612770175507e-31	up
Seita.1G253500	0	0	0	6.91529	21.5066	18.434	8.36832	2.06441539806388e-36	4.02230351131122e-35	up
Seita.1G253700	15.2021	5.84071	31.7098	2.22659	4.90958	5.85063	-2.38727	1.54838629719812e-06	4.67137159901944e-06	down
Seita.1G253800	5.09855	6.94758	6.83576	3.67392	4.38487	4.48829	-1.06911	1.80769830821813e-06	5.41573947592196e-06	down
Seita.1G253900	29.0026	38.1926	39.2994	9.29255	6.18033	9.11211	-1.90101	4.41873680523098e-18	3.56082480050569e-17	down
Seita.1G254000	10.726	4.1818	9.13342	57.2557	73.7572	46.7813	2.90482342506272	6.52136952501316e-18	5.1998118535293e-17	up
Seita.1G254300	0.157593	0.135846	0.631383	52.5438	11.6458	46.765	6.45137755135341	5.55902139603954e-23	6.14038135174853e-22	up
Seita.1G254400	4.86516	5.57415	4.28407	0.204099	0.320654	0	-3.85313	2.01067867359619e-18	1.65509792905407e-17	down
Seita.1G254500	2.17993	3.3475	2.58416	1.76875	0.608381	1.01181	-1.68104	7.65768105060129e-07	2.39310016882356e-06	down
Seita.1G255000	155.441	94.8612	138.789	16.3804	25.1924	22.9422	-2.97421	2.94910529155033e-57	1.08569759147746e-55	down
Seita.1G255200	1.75915	0.901789	4.97459	24.7129	69.7159	49.7452	3.94831028855326	4.20450095309695e-14	2.56235530748637e-13	up
Seita.1G255300	1.3564	1.1628	1.26173	0.37794	0	0.333503	-2.39181	1.8709240206535e-16	1.35411343125668e-15	down
Seita.1G255600	23.6029	25.6988	27.9018	14.8632	15.2303	17.3768	-1.15438	3.5640119544163e-22	3.75301055598847e-21	down
Seita.1G256000	77.011	150.805	79.1724	2.06529	3.26749	2.97171	-5.58865	1.54616903164068e-77	9.50775018379664e-76	down
Seita.1G256100	0.220532	0	0.298278	0	0	0	-2.88484	0.00135361192822293	0.00280996499033606	down
Seita.1G256200	0.197121	0.523056	0.215395	23.1074	27.1403	16.1975	5.72246125726971	1.14819692096455e-20	1.09717901815803e-19	up
Seita.1G256900	3.79739	4.3551	3.936	12.7144	14.5608	11.1349	1.27148824863022	2.78082589155314e-10	1.22353715395133e-09	up
Seita.1G257200	3.99367	3.5655	6.31744	42.72	51.6825	63.3326	3.10781749120093	4.98381701729926e-20	4.56588789544911e-19	up
Seita.1G257300	9.38989	3.20203	2.19989	39.1164	21.813	24.2386	2.10185786569814	4.71468783061252e-06	1.3541961894334e-05	up
Seita.1G257600	1.28293	0.383293	1.12687	3.37374	4.82901	4.65223	1.80109917981537	1.895966711819e-05	5.06224378566503e-05	up
Seita.1G257800	0	0.05313	0	0.865943	2.66739	1.42106	5.75149500253111	1.87807630164585e-13	1.09199286873959e-12	up
Seita.1G257900	11.8305	8.01669	12.3903	44.9507	51.0418	42.2568	1.70869091656518	5.63313814374568e-18	4.508282955488e-17	up
Seita.1G258000	56.6314	28.1641	52.0321	12.3559	18.3242	22.0156	-1.781	4.64909234138739e-10	2.0039586291739e-09	down
Seita.1G258500	9.42438	9.13899	11.0632	6.29231	5.1833	6.33534	-1.17512	1.46229208390484e-27	1.99577903490602e-26	down
Seita.1G258700	0.400491	0.485341	0.855332	2.09378	1.67826	1.74408	1.22897530959182	5.35592959579413e-07	1.7011414934808e-06	up
Seita.1G259100	0	0	0.031474	1.6003	3.80018	0.61184	7.72332709169619	7.11647199434904e-09	2.74032163404751e-08	up
Seita.1G259400	0.596922	0.535206	0	8.6657	3.57354	4.20687	2.92147925796509	4.68541863842066e-13	2.63663169920297e-12	up
Seita.1G259500	77.9673	54.9684	47.4335	16.3519	21.2543	20.4236	-2.06239	4.88217698600969e-19	4.20820794490342e-18	down
Seita.1G259600	17.8112	20.0005	18.5913	8.28203	7.17392	7.17266	-1.81996	1.91877829959796e-55	6.71068725555641e-54	down
Seita.1G259700	0	0	0	0.280622	0.181015	0.042335	5.83160557520328	0.000547744090935091	0.00120576962393965	up
Seita.1G259800	0	0	0	0.981399	0.87943	0.261727	7.24362539036843	1.58081015996066e-06	4.7630290184729e-06	up
Seita.1G259900	0.92728	2.03327	3.02894	265.408	168.474	266.093	6.46759059467604	2.91935502864976e-77	1.78341996389938e-75	up
Seita.1G260500	0	0	0	0	0	0.137563	4.20167914210054	0.0042787350637963	0.00814995767921278	up
Seita.1G260600	3.79633	5.09653	1.568	0.620587	0.442878	0	-3.37984	1.11305715391632e-08	4.2095466490166e-08	down
Seita.1G260700	0	0	0	1.91121	5.16228	1.4775	6.77330082102888	1.31722087826995e-12	7.15621804914853e-12	up
Seita.1G260800	0	0.125496	0	2.52065	3.78432	2.98248	5.06826302277631	1.37569489248826e-17	1.0775634769577e-16	up
Seita.1G261000	1.94319	1.05742	1.38129	0.204829	0.671083	0.41245	-2.14442	0.00013727509634988	0.000328247151591597	down
Seita.1G261100	0.373844	0.177051	0.626395	0.148172	0.083529	0	-2.11514	4.113838299254e-05	0.000105278589385189	down
Seita.1G261600	0.868112	0.801201	0.634816	4.45357	3.86481	4.89227	2.07251616455177	2.00186042571394e-23	2.26394716455337e-22	up
Seita.1G261900	56.7317	46.9564	44.5322	22.0922	27.9154	24.9685	-1.41993	4.7398261245532e-12	2.4608572117067e-11	down
Seita.1G262300	0	0	0.044741	0.233066	0.359142	0.258851	4.27655861210473	9.94618698976244e-05	0.000242239176346242	up
Seita.1G262500	18.6282	10.8157	16.3064	8.5063	10.5444	8.8539	-1.11424	3.22800707192459e-05	8.36572896122436e-05	down
Seita.1G262800	0	0	0	0.416879	0.842685	0.54633	7.08746379477067	5.90240051673192e-07	1.86581475604612e-06	up
Seita.1G263200	0.104505	0	0.143223	6.89216	1.04131	9.85865	5.75132521957686	7.13028188847633e-14	4.28107632956393e-13	up
Seita.1G263300	0.039987	0.0636	0.122076	0.244346	0.224088	0.174482	1.25077365901592	0.0135942548981417	0.0236361954881373	up
Seita.1G263700	0	0	0.0206072	0.272662	0	0.263956	2.98440496985575	0.00167577111140883	0.00342361445243575	up
Seita.1G264000	5.6565	4.98172	6.80554	4.00145	3.25924	4.00615	-1.0491	3.90227818280195e-22	4.09687959762161e-21	down
Seita.1G264100	4.42487	2.25882	3.95849	0	0.079423	0.307341	-5.32979	2.51679100502672e-08	9.16533847841241e-08	down
Seita.1G264200	0	0	0.476581	0	0	0	-3.4953	0.0308184107821445	0.0497629197045497	down
Seita.1G264400	0	0	0.061962	3.02806	2.7828	4.48385	6.2162914148395	1.95320713260292e-39	4.19729511237304e-38	up
Seita.1G264800	0.301941	0.190247	0.494025	2.46844	1.25208	1.98904	1.92053541926384	1.17619326928985e-08	4.43573412608986e-08	up
Seita.1G264900	52.9954	51.6223	89.8311	365.097	525.465	376.097	2.32117972856415	7.35221100225979e-24	8.45141789779074e-23	up
Seita.1G265300	0.22764	0.976388	0.316195	1.78526	6.50643	1.49394	2.23416598658451	0.00296034336434475	0.00580267948654909	up
Seita.1G265900	2.16109	1.92256	2.0114	4.68782	6.64311	7.9507	1.12181405880208	1.19711275359342e-06	3.66214932569323e-06	up
Seita.1G266000	33.2887	43.5026	23.622	12.1341	14.0635	9.55733	-1.82255	3.04586665871381e-06	8.90680426882879e-06	down
Seita.1G266100	2.53229	3.02258	3.26502	17.971	30.8979	24.6177	2.54066992876525	1.8185774593272e-16	1.31818597757813e-15	up
Seita.1G266400	2.17048	9.61437	6.61286	21.7085	17.4667	21.5239	1.25288804244322	0.0032556845356593	0.00634027964245922	up
Seita.1G266800	0.716343	0.38841	0.747123	2.94076	3.29495	3.28166	1.95872647447804	6.64989433058332e-11	3.1035428436262e-10	up
Seita.1G267000	0	0	0	0	0	0.284155	2.87531350588292	0.000264054056204248	0.000607163744127109	up
Seita.1G267100	2.73911	1.65198	2.85843	10.4197	19.2357	15.2526	2.22119082959797	2.02466428833207e-14	1.2627749024352e-13	up
Seita.1G267400	2.07492	1.34858	1.34078	20.5557	21.6018	19.4115	3.24984664439898	9.47517873233487e-34	1.66943341153651e-32	up
Seita.1G267600	0.125231	0.116714	0.135921	0.734745	0.490632	0.55436	1.68100492227026	0.000146251041005498	0.000348637460704849	up
Seita.1G267800	0	0	0.019739	2.11947	1.28355	2.30979	5.31536134281778	2.27826708192943e-19	2.00379118864855e-18	up
Seita.1G268300	0.575958	1.29767	0.711364	25.9989	41.3316	31.3578	4.83020953413983	1.18070989401182e-46	3.22293484142018e-45	up
Seita.1G268500	0	0	0	0.1594	0	0	1.83715305554681	0.023069438193033	0.0382517370631072	up
Seita.1G268600	6.76175	5.71595	8.06378	1.8152	1.56798	1.22094	-2.58897	1.07774093402591e-68	5.32758190691007e-67	down
Seita.1G268900	3.80346	4.55779	7.07454	2.73004	1.91791	2.16711	-1.58266	3.42481151158142e-11	1.64248888040001e-10	down
Seita.1G269300	0	0.125331	0	24.5327	18.3594	24.134	8.32252823265541	2.08245050447992e-38	4.33196153641961e-37	up
Seita.1G269400	2.72358	4.44421	4.77168	20.0578	9.61976	16.4737	1.51322159041998	1.80701701636611e-09	7.3689737794647e-09	up
Seita.1G269500	7.68275	4.8558	5.66921	2.24137	2.38136	2.77643	-1.73856	8.78516710935537e-06	2.44334185440014e-05	down
Seita.1G269700	10.6551	10.5394	11.1614	40.6751	48.9177	48.6293	1.70940829388197	8.74414258876612e-19	7.40025303965781e-18	up
Seita.1G269800	0.69189	0.513238	0.698099	1.88908	4.72186	3.0454	2.07561519713283	4.11470499979722e-07	1.32391917906349e-06	up
Seita.1G270000	23.423	30.2328	14.7003	14.8334	13.6175	10.0182	-1.40303	6.09184559038592e-05	0.000152727372556817	down
Seita.1G270500	0.930328	1.10133	2.69192	9.51863	4.62461	5.11409	1.60899974041894	0.000261097815566856	0.000600810575026323	up
Seita.1G270800	27.7866	28.4554	41.5968	156.444	96.4096	130.743	1.50775611748167	1.29103064130003e-13	7.61580145750233e-13	up
Seita.1G271000	8.48373	15.0072	10.8889	111.307	88.911	69.1714	2.54023530250963	2.71023479995925e-20	2.52177118284203e-19	up
Seita.1G271100	36.8003	40.4698	37.4036	5.63637	3.81176	3.6066	-3.50718	5.29856010157078e-54	1.77543009678861e-52	down
Seita.1G271800	0	0	0	1.42725	1.25701	0.971598	7.96791547403243	6.45296932173995e-09	2.49444084903236e-08	up
Seita.1G272100	2.42896	2.34315	1.59091	0	0	0.28287	-4.45729	4.88663515150862e-17	3.67931014273573e-16	down
Seita.1G272600	65.1054	74.039	64.203	30.2333	28.7181	22.9863	-1.74411	3.22798150706051e-30	4.91113075508679e-29	down
Seita.1G273100	24.3883	26	19.4892	60.0853	94.8051	101.154	1.42163715098701	9.93958750390538e-05	0.00024209952012864	up
Seita.1G273200	1.71822	1.69682	2.50791	8.63	4.84065	7.06288	1.36567980749665	1.07018422763328e-10	4.89419491744877e-10	up
Seita.1G274000	7.50751	6.24383	5.59617	10.7456	32.8177	27.3283	1.52754389211696	8.01376948170398e-05	0.000197739885641234	up
Seita.1G274100	0	0	0	0.398318	0.32736	0	6.24430898571007	1.78726598090603e-05	4.78479713709405e-05	up
Seita.1G274500	0.123498	0	0	1.59943	0.980563	1.75446	3.06114807196994	1.39623141621418e-17	1.09303745926851e-16	up
Seita.1G274600	5.07597	12.6657	7.41317	3.49808	0	2.39688	-2.21002	6.08301673582163e-10	2.59051332194145e-09	down
Seita.1G274900	36.5471	30.8773	7.03993	6.67361	5.28845	9.93414	-2.25662	2.30301072388564e-06	6.82367224860704e-06	down
Seita.1G275000	0.387873	0.881235	0.619987	34.4819	35.5659	49.9622	6.31164808938916	2.21621216193729e-28	3.1332693319274e-27	up
Seita.1G275300	0.034743	0.080681	0	0.423207	0.460002	0.417154	2.91201103218604	6.23582511985367e-05	0.000156197091341438	up
Seita.1G275400	0.600344	0.053442	0.424749	1.47651	2.88634	2.94476	2.29497269150577	0.000404363974031218	0.000908001575394819	up
Seita.1G275500	1.306	0.232726	1.75261	4.60172	4.99663	5.51188	1.82363357150065	1.30498662312529e-05	3.55523084015797e-05	up
Seita.1G275700	0.980797	0.693498	0.660847	5.53068	2.10791	1.98981	1.35243750768607	0.00308393553409979	0.00602804473302906	up
Seita.1G276200	4.16967	8.08261	2.79979	2.49624	3.98513	1.63807	-1.3408	0.00152473217469029	0.00313749220531439	down
Seita.1G276300	0.313465	0.982106	0.438305	0.230164	0.337312	0.08287	-1.80979	0.0110298745110636	0.0195010969317567	down
Seita.1G276600	0.820381	0.517578	1.26035	4.14007	2.75635	3.52914	1.62142402964786	8.9914428985389e-11	4.14724004052456e-10	up
Seita.1G276700	0.273801	0	0	1.36132	2.64248	1.27002	4.12159	0.000616871749368326	0.00134734228536896	up
Seita.1G277500	0.476446	1.07756	1.25136	0.96835	0.290968	0.355738	-1.25763	0.00981559962527365	0.0175217509736113	down
Seita.1G277800	0	0	0	0.625403	0	0.772412	2.16285058749652	0.00995840174242207	0.0177514094260466	up
Seita.1G278000	1.75631	1.79532	1.56535	5.18287	5.25615	6.03328	1.23027716383016	6.3614368789527e-12	3.26281654328538e-11	up
Seita.1G278300	9.05218	13.1307	13.5051	5.56632	4.9625	4.91824	-1.58331	2.48379257454001e-18	2.03198925272091e-17	down
Seita.1G278500	0.997802	2.26571	1.34318	48.4398	24.5096	65.0251	4.46577154792563	3.35578216330512e-17	2.55974452418522e-16	up
Seita.1G278700	0	0	0	0	0	0	3.12624454736895	0.010173681074673	0.0181051661867623	up
Seita.1G278800	0.918303	0.645789	0.821609	6.17809	6.45738	6.67492	2.60113715569358	1.25875481815121e-38	2.63613031864167e-37	up
Seita.1G278900	0.079522	0	0	3.48809	3.32563	5.25053	7.30513104351571	3.83655212518089e-17	2.91455041842074e-16	up
Seita.1G279300	0.156814	2.01388	0.067967	0.293927	0.345313	0	-2.12761	0.0199285639392661	0.0334702737533302	down
Seita.1G279400	0.209677	0.495235	0.618338	2.49556	3.20009	2.19733	2.21058581170859	3.74905479368435e-13	2.12725216127549e-12	up
Seita.1G279600	0	0	0	0.290674	0.549349	0.396155	2.02371424273577	0.000364595366735076	0.000823592262706338	up
Seita.1G280400	1.85277	2.68004	2.47214	7.24355	5.2783	6.74259	1.0062218551366	3.9821848980331e-05	0.000102133606436949	up
Seita.1G280700	0.529619	1.17952	1.3417	13.0543	20.1331	22.3855	3.74770368080604	1.20815372743802e-26	1.57810145378097e-25	up
Seita.1G280900	4.23488	4.16142	2.91117	1.20324	1.95701	2.10404	-1.5562	1.12619911022216e-08	4.25694743378894e-08	down
Seita.1G281200	14.4987	27.1848	12.8607	0.249831	0.174736	0.13917	-6.82798	4.79462472537019e-48	1.35367109173696e-46	down
Seita.1G281300	0	0	0	0.54306	0	0	6.1393775900819	0.000437672386581415	0.00097707138786894	up
Seita.1G281400	0.511485	0.185776	0.481524	49.6118	18.4593	11.8324	5.73264196009439	1.60506170331412e-25	2.00661400344172e-24	up
Seita.1G282100	0.33783	0.548809	0.317175	11.1761	4.70494	7.27759	3.73922312797484	6.29502783519764e-19	5.38619522327201e-18	up
Seita.1G282500	55.849	86.7667	89.4128	54.2557	35.4185	35.2322	-1.31268	2.06526132464416e-08	7.59615441070317e-08	down
Seita.1G282700	43.837	30.9302	62.0839	24.8219	32.0213	28.255	-1.05318	3.62842736740119e-07	1.17309647922946e-06	down
Seita.1G282900	1.10797	3.45893	0.670619	5.49331	4.45461	6.47361	1.15525322200167	0.0187988506110603	0.0317674120460745	up
Seita.1G283000	0.150066	0.617155	0.653938	4.27484	3.82781	4.5014	2.7356184240364	2.77931657992392e-08	1.00780843169636e-07	up
Seita.1G283800	259.01	354.446	224.93	0.193452	0	0	-11.7045	1.38056633230683e-173	4.43986958754169e-171	down
Seita.1G283900	0	0	0	0.544862	0	0.894274	1.82639716701731	0.00702206275485014	0.0128714815132306	up
Seita.1G284000	0	0	0	4.26319	3.75459	5.44601	6.92654339481578	9.88144674800701e-25	1.1855617434069e-23	up
Seita.1G284100	0.138561	0.13058	0.079042	4.45621	0.47771	1.46006	3.64479746858291	9.72690793840515e-06	2.68975249267284e-05	up
Seita.1G284200	0	0.021278	0	2.79225	0.267902	0.780246	8.63815352608931	5.089711397458e-09	1.99112185667614e-08	up
Seita.1G284300	7.32679	1.73346	9.46805	53.7927	14.9953	22.3269	1.92512804950264	4.65188718602418e-05	0.000118298095284196	up
Seita.1G284500	16.2451	13.833	17.1466	4.2123	2.6933	2.98116	-2.65668	6.1865146023045e-50	1.83945262548223e-48	down
Seita.1G284600	0	0.016413	0.225989	10.5329	3.95586	8.52343	6.2910411330485	3.2368506358721e-11	1.55581247107139e-10	up
Seita.1G284700	100.755	80.4098	88.109	252.251	475.481	366.912	1.59261703739849	8.20031137309392e-11	3.7973603427308e-10	up
Seita.1G284800	0.033865	0	0.074564	7.77604	6.33137	7.99323	6.97067753059682	7.44427030742098e-94	6.31161330094944e-92	up
Seita.1G285100	0	0	0.432068	2.7651	2.16989	1.67614	2.90576581475684	3.21808116019412e-07	1.0481803583361e-06	up
Seita.1G285300	1.94128	0.904655	1.66742	0.981514	1.06185	0.970982	-1.02002	0.000946241009015129	0.00201192166511394	down
Seita.1G285500	0.048879	0.112192	0	0.502583	0.719136	0.289842	2.73352954094575	4.43058944227535e-05	0.000113074397523873	up
Seita.1G285600	2.8372	1.72593	3.00008	0.275898	0.12982	0.394123	-3.77714	1.04239343990328e-09	4.34651655067868e-09	down
Seita.1G285700	2.00161	0.950879	1.65033	0.360101	0.179565	0	-2.2684	8.75988020015616e-05	0.000214880491075021	down
Seita.1G285800	2.16869	1.53915	3.59863	0.211519	0.166917	0	-4.80716	1.94918658643022e-16	1.40884245677425e-15	down
Seita.1G285900	0.446113	0.522832	1.07367	10.3021	3.99774	8.29216	3.07953601057949	3.05577234278543e-07	9.96925791323898e-07	up
Seita.1G286500	6.07429	2.44666	11.9575	4.8432	2.80308	4.09415	-1.16515	0.00796188709794101	0.0144540383540937	down
Seita.1G286600	0.0857057	0.384351	0	5.4866	2.30262	2.81433	3.90246177539731	1.25805901901623e-10	5.70582481651078e-10	up
Seita.1G286800	7.24122	23.3974	9.01126	43.5207	31.265	44.0075	1.0794642376451	0.0021726731486214	0.00436422011811889	up
Seita.1G286900	0.05965	0.078463	0	0.585428	1.09835	1.15928	3.85641995351156	8.06408475695604e-10	3.39592154447431e-09	up
Seita.1G287200	38.8877	33.5826	42.8508	9.72474	7.39481	8.90362	-2.57261	2.76599142230064e-60	1.11673411261976e-58	down
Seita.1G287400	6.85236	9.06584	6.45135	1.02383	0	1.05416	-3.33407	1.05295648783882e-37	2.14103703293912e-36	down
Seita.1G287900	33.8705	23.2784	22.8395	17.7366	18.8393	16.4012	-1.03546	8.86727787380871e-08	3.06331112027774e-07	down
Seita.1G288000	5.80124	3.89529	5.20957	27.0346	24.6294	21.6078	1.8545584172868	3.58886891541457e-21	3.55821982226734e-20	up
Seita.1G288200	0.065378	0.057342	0	1.39915	1.38277	2.12975	3.88039257931805	6.39732498987986e-20	5.82841927358674e-19	up
Seita.1G288400	12.8117	9.78426	18.9174	0.189054	0	0	-7.75077	1.035626209223e-46	2.82966657303225e-45	down
Seita.1G288500	1.39356	1.78538	1.17041	0	0	0	-9.01923	1.11450113033548e-15	7.66723066772962e-15	down
Seita.1G288600	2.22047	3.71061	1.74342	0	0.095371	0	-5.49633	4.98925877361453e-25	6.07725168598001e-24	down
Seita.1G288700	9.91305	16.6971	11.1867	4.51581	2.85823	4.40177	-2.11924	3.39367975395414e-18	2.75302307439498e-17	down
Seita.1G289000	168.899	127.445	176.204	15.1818	15.7499	12.7656	-3.8127	1.31141996256434e-86	9.75856891824137e-85	down
Seita.1G289300	29.8463	27.1315	34.1106	0.500557	0.330815	0.352862	-6.58535	7.81138541520517e-157	2.00508947277088e-154	down
Seita.1G289500	44.0398	18.3729	37.0697	22.6766	19.8077	18.7319	-1.10823	1.65128899983792e-05	4.44030897899714e-05	down
Seita.1G289600	3.08553	3.20187	5.45838	2.78731	1.62787	2.35516	-1.14389	3.7276727507905e-05	9.60373442857894e-05	down
Seita.1G289800	3.21054	2.1952	3.27276	1.12124	2.18315	1.96174	-1.25404	6.3173299844289e-06	1.78826968468572e-05	down
Seita.1G290100	0.074323	0.21642	0.238006	0.107532	0.045327	0.034367	-1.94518	0.00322566886273133	0.00628576327555091	down
Seita.1G290400	23.7189	26.2609	26.9441	13.8121	9.79106	13.8727	-1.45349	6.84343555374279e-29	9.85447675543847e-28	down
Seita.1G290700	0.341833	0.478617	0.412127	3.86693	5.0378	6.19167	3.29990068700581	3.54956876647172e-21	3.52050281875619e-20	up
Seita.1G290900	1.19454	0.509774	1.26862	4.74084	5.3132	5.41756	1.98193149913029	5.49719368900881e-08	1.93539678148707e-07	up
Seita.1G291200	21.0025	21.32	30.5444	15.6266	15.2629	15.79	-1.06391	3.07979217387092e-19	2.68691940233035e-18	down
Seita.1G291600	49.3432	18.4031	39.0456	107.343	136.451	146.796	1.4689730560879	3.74929087379396e-08	1.34230850106054e-07	up
Seita.1G291700	2.3767	1.42833	0.654208	0	0	0	-7.31457	1.25260483852423e-08	4.71246884188106e-08	down
Seita.1G291800	0.013743	0.082381	0.206504	1.26211	1.26127	1.06001	4.06542942851639	0.00223061869700228	0.00447354888706378	up
Seita.1G292400	0.355274	0.213773	0.363686	1.53468	2.88972	3.47874	2.67964795208047	2.47022383705913e-09	9.94737949583726e-09	up
Seita.1G292500	0.521356	0.432293	0.480442	8.384	10.2581	5.76159	3.72373885718959	8.61906169464305e-37	1.70425955586161e-35	up
Seita.1G292900	0	0	0	1.21078	0.575289	1.4226	8.02933865507124	5.22047187027474e-09	2.03913978023757e-08	up
Seita.1G293000	0	0	0.041126	0	0	0.44743	3.89355827776555	0.0180760402422971	0.0306570606740154	up
Seita.1G293100	1.10685	1.5187	1.2213	5.86993	4.10745	5.62366	1.61903029698859	2.28527117516804e-12	1.21812920956423e-11	up
Seita.1G293200	0	0	0	0.702587	0.856294	0.415473	7.65091665480033	4.84412257007694e-09	1.89902907927957e-08	up
Seita.1G293300	2.51991	3.5651	3.7452	2.16843	1.65066	2.52793	-1.06896	6.58814272207556e-08	2.30729309326514e-07	down
Seita.1G293700	1.79916	7.11824	1.12109	1.25856	0.906402	1.13462	-2.14212	0.000125322366512056	0.000301340193592369	down
Seita.1G293800	0.368104	0.241349	0.198709	0.733391	0.563782	1.50807	1.31882977732344	0.00245395237077431	0.00488364274712956	up
Seita.1G294000	3.66015	1.95325	4.51553	9.01854	36.5949	15.588	2.24304780422606	3.32765093716581e-07	1.08185388764771e-06	up
Seita.1G294200	15.9755	16.6095	22.2214	14.7725	7.85673	10.9643	-1.13219	8.01715281744549e-06	2.24177412231968e-05	down
Seita.1G294300	3.60829	4.60454	13.8122	1.90359	1.29091	0.844816	-2.76132	1.12462705747121e-11	5.63905742670016e-11	down
Seita.1G294400	3.86439	4.29921	4.43019	15.3227	9.40169	13.4329	1.14638276727473	1.75022393034422e-07	5.86742335814774e-07	up
Seita.1G294600	0.21639	0.45565	0	9.25964	18.6262	9.01048	5.25213225305357	1.23021110543074e-08	4.63258095812203e-08	up
Seita.1G294800	0.183176	0.368226	0.419606	14.8956	14.4645	16.2146	5.17527364824474	8.06499950105658e-85	5.69824800606217e-83	up
Seita.1G295000	2.22456	2.67743	4.22806	10.988	17.5492	14.8302	1.60459928722668	1.25176310656695e-10	5.68003242923074e-10	up
Seita.1G295200	6.92621	6.46127	9.96839	70.0699	49.585	74.0417	2.62205006722676	6.30791467714332e-36	1.20142372193188e-34	up
Seita.1G295300	8.6016	8.60473	8.94953	3.85981	6.51359	6.41922	-1.08605	1.53716479297059e-06	4.63951820307705e-06	down
Seita.1G295600	14.3986	14.8197	15.8405	91.1101	52.304	58.6686	1.73948413367037	1.66125856459854e-24	1.96700606766409e-23	up
Seita.1G296100	0	0	0.043054	0.333551	0.73275	0.597238	5.2423570071115	6.30540112130464e-05	0.000157798584949	up
Seita.1G296300	0	0	0	0.638324	0	0	2.94593171756714	0.00677937107298733	0.01246757375468	up
Seita.1G296400	0.641936	0	0.469134	0	0	0	-3.48522	0.00543747837430097	0.0101599577557478	down
Seita.1G296700	0.130893	0.049003	0.069801	1.67003	0.935447	1.71511	3.56302737084932	3.49522428534193e-05	9.03064736167529e-05	up
Seita.1G297100	10.296	5.24655	16.1746	6.74355	5.27621	6.52135	-1.19438	1.96516317382808e-06	5.86113425440101e-06	down
Seita.1G297600	3.52381	4.0972	1.56272	42.9768	12.548	26.4838	2.60886168025634	1.01528905218405e-08	3.85072148448657e-08	up
Seita.1G297800	248.225	298.632	257.332	819.232	685.47	926.596	1.1427874246406	3.81963589299816e-09	1.51287645314546e-08	up
Seita.1G297900	0.266207	0.389485	0.18394	0.912084	0.828147	1.11758	1.3875440973458	2.79227401494116e-05	7.29254500737783e-05	up
Seita.1G298000	0.169557	0.423617	0.136768	4.89993	8.54152	8.40769	4.37539893253297	5.2169696567854e-32	8.56605598751166e-31	up
Seita.1G298700	0.756749	0.30061	0.842688	4.71871	4.38655	4.11044	2.44530946279638	3.45542473967382e-21	3.42956114903631e-20	up
Seita.1G299100	2.30779	1.75309	3.84111	9.71381	7.15025	7.93526	1.34544328799497	1.84241515398844e-08	6.80873511998977e-08	up
Seita.1G299200	0	0.140544	0.241054	0.809887	0.098664	0.843648	1.79803868036709	0.0164318536559261	0.028096732471989	up
Seita.1G299400	12.3199	17.8587	11.7195	7.47086	4.98756	5.86454	-1.63575	6.9931907284902e-10	2.96144215820232e-09	down
Seita.1G299500	0	0	0	1.71713	3.2623	2.8591	8.95515154285194	1.37528264659238e-10	6.21632199822427e-10	up
Seita.1G299600	0	0	0	1.79195	0	0	3.77848849089767	8.37765455238619e-06	2.33720606961026e-05	up
Seita.1G299700	0.040329	0.288483	0.052719	0.795363	0.526473	0.527262	1.62547976358458	0.0270053125413718	0.0441576552857836	up
Seita.1G300100	2.20357	3.31378	2.26091	16.5225	16.7354	15.5518	2.22201809549682	8.19604751368355e-20	7.40449510446729e-19	up
Seita.1G300300	0.264372	0.141102	0	1.01816	1.55305	1.06779	2.79026144406522	0.00038401267002913	0.000865288756925587	up
Seita.1G300400	4.56765	4.60454	5.94596	15.0338	12.0495	13.2268	1.00175444359025	4.72405185858723e-17	3.56360870723678e-16	up
Seita.1G300500	2.63462	2.83596	4.52296	55.9565	28.7261	39.396	3.20501792420998	6.83420455479014e-35	1.24084496585641e-33	up
Seita.1G300600	0.742942	1.61469	3.13824	25.1343	32.855	32.7575	3.63883223445177	2.21947439169844e-19	1.95463248364277e-18	up
Seita.1G301100	0	0	0	0.207827	0.353807	0.05382	4.44123982465738	0.000862222940171568	0.00184435287790981	up
Seita.1G301300	20.5657	15.6923	28.0786	8.39978	6.46123	9.60913	-1.79692	3.68116570128779e-19	3.19464439070506e-18	down
Seita.1G301400	0.545054	0.420615	0.48144	0	0	0	-4.67308	7.85628424774417e-07	2.45215279972818e-06	down
Seita.1G301500	0.10992	0.166562	0.230511	0.433226	1.4589	0.850219	1.88060514735169	0.00405262408139443	0.00775093554029902	up
Seita.1G301600	0	0	0	0.313948	0.22913	0.276798	3.91226679631709	3.62447627506575e-05	9.34733355148535e-05	up
Seita.1G302100	43.5844	49.2637	39.1393	2.07609	1.8141	3.44224	-4.53461	4.44869333899189e-100	4.30692010144132e-98	down
Seita.1G302400	0	0.0225577	0.0618345	4.05173	2.42819	4.70273	6.72391783442407	6.21059650659676e-13	3.45597214912631e-12	up
Seita.1G302900	0.217197	0	0.31813	0	0	0	-4.68664	0.00452397818873989	0.00858086812709331	down
Seita.1G303100	0.667979	0.818332	0.35738	0.444865	0.14447	0.400032	-1.37923	0.0221260235810759	0.0367942950237696	down
Seita.1G303300	6.61523	9.21511	14.91	1.97378	0.898877	1.30131	-3.0907	5.04552166499597e-10	2.16616005316744e-09	down
Seita.1G303500	1.16351	1.52334	1.30737	0	0	0	-4.74726	1.6775062476385e-11	8.28361230191982e-11	down
Seita.1G303800	7.25042	10.7965	11.4036	1.48214	0.940008	2.2597	-3.03953	7.65035490580335e-20	6.92940368758407e-19	down
Seita.1G303900	0.116422	0.279362	0.185018	2.95859	1.1801	1.57834	1.92665702680183	5.11324420792777e-05	0.000129398932429098	up
Seita.1G304300	0.417898	0.736723	0.462144	3.04688	10.8171	6.58652	3.24848965125495	2.64222892615207e-08	9.5984060146467e-08	up
Seita.1G304500	0.132396	0.605324	0.18753	1.88256	1.15769	1.79862	2.08480781059016	1.63514120218429e-06	4.91825582626471e-06	up
Seita.1G304600	0.033296	0.642912	0.087132	2.46909	2.75476	2.56843	2.79433213124461	0.00230365798193789	0.0046081394635476	up
Seita.1G304700	23.1935	24.4684	33.9823	6.06418	5.83969	5.96901	-2.56821	7.49769173001889e-130	1.21963905182673e-127	down
Seita.1G304800	0.664027	0.203892	1.08475	10.7188	10.2197	7.98248	3.4928308190006	4.59127887341281e-08	1.63019532486316e-07	up
Seita.1G304900	0	0	0	0.348493	0	0	4.28364	0.00161420324400971	0.00330603854506608	up
Seita.1G305000	0.722396	2.79031	1.57309	6.96114	5.7353	5.81714	1.38128509458951	0.000669395222583049	0.00145434142977567	up
Seita.1G305400	0.303471	0.495675	0.514941	23.8604	17.1367	12.3831	4.90437235313215	1.02665749786155e-51	3.2238889037787e-50	up
Seita.1G305600	0	0	0	0.898583	0.367907	0.680551	4.85063119754071	0.000790086321349297	0.00169966363101891	up
Seita.1G305700	0.180165	0.422904	0.217046	1.31237	1.75126	1.48622	1.9187277484852	0.000226039557405862	0.000524886777048602	up
Seita.1G305900	2.20224	6.45496	1.25658	0	0	0	-11.0292	1.06965979957632e-16	7.87786563104654e-16	down
Seita.1G306100	110.201	67.7065	98.9228	49.1609	34.208	41.6363	-1.55759	2.20742326506825e-17	1.70847843799017e-16	down
Seita.1G306400	0.624774	0	0.837242	2.98227	4.61213	5.36466	2.73068181708739	1.29284443529614e-16	9.4791652136139e-16	up
Seita.1G306500	0.28971	0.049726	0.279362	0.773313	0.871651	0.909653	1.61487861801483	0.00267654418488124	0.00528855618803685	up
Seita.1G307000	0.602091	0.84637	0.676637	9.95925	5.54122	7.5793	3.01088774921015	1.7494901378181e-10	7.83309082509403e-10	up
Seita.1G307200	19.8531	25.1864	16.9234	7.54761	5.41213	8.32651	-2.00861	1.73004189498192e-21	1.74494744699708e-20	down
Seita.1G307300	0.299416	0.348456	0.199253	5.28619	4.82761	4.20113	3.52930819427299	1.11695723847405e-31	1.80643621822343e-30	up
Seita.1G307700	0.251089	0.256635	0.599233	0.029814	0.099185	0.0557	-3.22343	4.83896336348214e-05	0.000122746469580115	down
Seita.1G307900	13.3101	18.0211	12.6062	1.28324	1.43339	1.58246	-3.85969	7.39123284854283e-74	4.10316079105913e-72	down
Seita.1G308000	1.5635	1.91832	1.42802	0.2295	0.387001	0.295108	-2.92706	3.06431131759584e-25	3.77028875791618e-24	down
Seita.1G308100	6.60212	8.26835	12.1041	3.97621	5.67271	4.47482	-1.34185	8.65912918172839e-08	2.99473146323336e-07	down
Seita.1G308200	0.682632	0.51124	0.894873	3.31052	5.7625	4.55799	2.37324	6.61370398152461e-15	4.29437975630255e-14	up
Seita.1G308300	0.372984	1.34218	0.304584	7.25519	19.3343	16.0407	3.75672525417331	7.54812926284923e-14	4.51934749936355e-13	up
Seita.1G308400	0	0	0	0.159185	0.386795	0.627279	6.64054030990751	7.00754536381508e-06	1.97426353573842e-05	up
Seita.1G308500	0.228433	0.425471	0	4.95739	2.89304	4.18067	3.45575457908739	1.07009540061776e-08	4.05089963656938e-08	up
Seita.1G308600	73.5638	217.249	12.2208	0	0	0	-11.2363	7.61019799830978e-14	4.55456106512747e-13	down
Seita.1G308800	21.9639	15.2769	17.7113	0	0	0.08679	-9.38164	7.18457964233229e-42	1.69349076506163e-40	down
Seita.1G308900	0.283527	0.898427	0.205368	0.324419	0.152443	0.15495	-1.60327	0.0027112542149533	0.00535230238341765	down
Seita.1G309000	2.57286	2.43047	1.3153	0.187327	0.364646	0.462242	-3.13887	6.33070947989145e-11	2.96000869882826e-10	down
Seita.1G309100	0.602828	1.39518	0.87701	7.05245	3.70062	6.66094	2.11092035620451	4.79246714749349e-09	1.87983230505706e-08	up
[truncated: 12,015 more rows]

## Sheet: Table S7
Table S7 Statistics of AP2/ERF superfamily in Yugu1 foxtail millet.
[truncated: 188 more rows]

## Sheet: Table S8
Table S8 Pangenome-wide identiﬁcation of AP2/ERF superfamily in foxtail millet.
[truncated: 16,779 more rows]

[truncated: 6 more sheets: Table S9, Table S10, Table S11, Table S12, Table S13, Table S14]
